# Supplementary material for: Maspin Modulates Malignant Phenotypes Depending on Subcellular Localization in Pancreatic Ductal Adenocarcinoma Cell Lines
Source: Cancers (Basel). 2026 Jun 1;18(11):1815. doi: 10.3390/cancers18111815 (PMC13256641; doi:10.3390/cancers18111815)
Supplement: Supplementary file 1 [file cancers-18-01815-s001.zip]

Archive with 6 entries (6 files):
- Supplementary Figure.pptx
- Table S1. List of primer for qPCR.xlsx
- Table S2. List of 1st Ab.xlsx
- Table S3. [QLF] DEGs_result @ S2-007 vs S2-028.csv
- Table S4. KEGG Pathway S2-028 (compared with S2-007).xlsx
- Table S5. Results of GSEA.xlsx
