# Supplementary material for: Maspin Modulates Malignant Phenotypes Depending on Subcellular Localization in Pancreatic Ductal Adenocarcinoma Cell Lines
Source: Cancers (Basel). 2026 Jun 1;18(11):1815. doi: 10.3390/cancers18111815 (PMC13256641; doi:10.3390/cancers18111815)
Supplement: Supplementary file 1 [file cancers-18-01815-s001.zip › Table S1. List of primer for qPCR.xlsx]

## Sheet: Sup. Table 1st Abs
	Supplementary Table S1. List of primer and probe sets used in RT-qPCR
	Gene	Assay ID	Amplicon length (bp)
	ACTB	Hs01060665_g1	63
	Maspin	Hs00985285_m1	75
