# Supplementary material for: Maspin Modulates Malignant Phenotypes Depending on Subcellular Localization in Pancreatic Ductal Adenocarcinoma Cell Lines
Source: Cancers (Basel). 2026 Jun 1;18(11):1815. doi: 10.3390/cancers18111815 (PMC13256641; doi:10.3390/cancers18111815)
Supplement: Supplementary file 1 [file cancers-18-01815-s001.zip › Table S2. List of 1st Ab.xlsx]

## Sheet: Sup. Table 1st Abs
	Supplementary Table S2. List of primary antibodies used in western blot
	Antibody	Clone	Cat. Num.	Supplier	Dilution
	beta-Actin	8H10D10	#3700	Cell Signaling Technology	1:3000
	Maspin	G167-70	#554292	BD Pharmingen	1:1000
	HSP90	C45G5	#4877	Cell Signaling Technology	1:1000
	HDAC1	10E2	#5356	Cell Signaling Technology	1:1000
	Phospho-EGF Receptor (Y1068)	D7A5	#3777	Cell Signaling Technology	1:1000
	EGF Receptor	D38B1	#4267	Cell Signaling Technology	1:1000
	HER2/ErbB2	D8F12	#4290	Cell Signaling Technology	1:1000
	Phospho-Akt (S473)	D9E	#4060	Cell Signaling Technology	1:2000
	Akt (pan)	C67E7	#4691	Cell Signaling Technology	1:1000
