# Supplementary material for: Maspin Modulates Malignant Phenotypes Depending on Subcellular Localization in Pancreatic Ductal Adenocarcinoma Cell Lines
Source: Cancers (Basel). 2026 Jun 1;18(11):1815. doi: 10.3390/cancers18111815 (PMC13256641; doi:10.3390/cancers18111815)
Supplement: Supplementary file 1 [file cancers-18-01815-s001.zip › Table S3. [QLF] DEGs_result @ S2-007 vs S2-028.csv]

Supplementary Table S3. List of DEGs in S2-028 compared with S2-007
	Symbol	logFC	logCPM	F	PValue	FDR
	A1BG	-0.295019659	0.885489429	1.539881063	0.229738667	0.394121675
	NAT1	-0.433657266	2.341265675	5.755541178	0.02685509	0.072464516
	SERPINA3	-1.582911132	-1.06247358	10.89302444	0.00376674	0.013317161
	AADAC	0.280404617	0.613269624	1.185802488	0.289797486	0.465743564
	AAMP	0.109249463	7.08955081	3.664879484	0.070750075	0.160384271
	AANAT	-0.085471684	-1.939072458	0.017874879	0.895055473	0.943385607
	AARS1	0.027922133	8.208965878	0.207168262	0.654153312	0.792733652
	ABAT	-0.857801404	1.263362651	15.05886358	0.001006351	0.004132518
	ABCA1	-2.157889765	1.932999825	64.91356222	1.51E-07	1.52E-06
	ABCA2	-0.730676894	6.431532314	132.8408895	5.09E-10	9.06E-09
	ABCA3	-0.880456182	5.762429358	156.0589238	1.31E-10	2.66E-09
	ABCB7	0.766103374	4.831282078	86.96694065	1.60E-08	2.00E-07
	ABCF1	-0.099567151	7.617075643	2.392166955	0.138436265	0.271226059
	ABCA4	1.624591124	-2.50756874	3.8492903	0.063700555	0.147458508
	ABL1	0.045496908	6.778733085	0.427434467	0.521083996	0.688110214
	AOC1	-3.182877343	4.654513497	954.449934	1.04E-17	1.93E-15
	ABL2	0.696065994	5.040649197	65.90786596	1.34E-07	1.37E-06
	ABO	0.884552842	4.880270458	89.48815726	1.28E-08	1.63E-07
	ABR	-0.084936815	7.571703716	2.183733117	0.155858604	0.296550636
	ACAA1	-0.393782194	5.364476545	28.11865391	4.06E-05	0.000233268
	ACACA	0.559200726	7.620209723	81.8098064	2.58E-08	3.10E-07
	ACACB	0.299028514	3.906553237	7.830128851	0.011466346	0.035046246
	ACADM	-0.650140379	5.634929421	91.24104429	1.09E-08	1.42E-07
	ACADS	-0.916365892	4.249599661	76.91368497	4.16E-08	4.76E-07
	ACADSB	0.135230136	4.423457723	2.274284401	0.147981513	0.284952207
	ACADVL	-0.400453209	7.567577961	52.22568541	7.32E-07	6.23E-06
	ACAT1	-0.20231184	6.248610511	9.615199914	0.005883213	0.019611454
	ACAT2	0.063944587	5.62248635	0.898324195	0.355129377	0.535847921
	ASIC2	0.095427846	-2.255903065	0.019372155	0.890764604	0.941038649
	ASIC1	1.090640775	3.062153108	67.62150482	1.11E-07	1.15E-06
	ACHE	-0.264623013	0.166159714	0.575579536	0.457360789	0.633359312
	ACLY	0.034889354	8.131959442	0.340204223	0.566569861	0.725362356
	ACO1	0.818007742	6.539970142	160.273248	1.04E-10	2.17E-09
	ACR	1.815574681	-2.387692218	6.947875004	0.015778484	0.046136696
	ACO2	-0.698569396	6.673533686	131.6210915	5.50E-10	9.71E-09
	ACOX1	-0.583248478	5.657463861	68.68326012	9.87E-08	1.04E-06
	ACP1	-0.035336789	6.33585205	0.285179121	0.599518619	0.751993222
	ACP2	-0.403413024	5.483601327	28.1938543	4.00E-05	0.000230005
	ACP5	-2.485831301	-0.300011894	32.56447085	1.70E-05	0.000106001
	ACP3	1.077515766	-0.709678738	6.164111695	0.022569273	0.062551162
	ACRV1	-0.799587529	-1.792821992	1.679097149	0.210559847	0.369984505
	ACTA1	-0.262849227	-1.911070419	0.135893898	0.716490691	0.835045565
	ACTA2	-0.434953259	1.63480027	4.979992786	0.03788124	0.096481185
	ACTB	-1.329611223	11.74335225	520.3064117	2.87E-15	2.36E-13
	ACTG1	0.529125926	11.91403671	64.64028392	1.55E-07	1.56E-06
	ACTG2	-0.577629056	-2.353423839	0.40697748	0.530974548	0.696633324
	ACTN4	0.285102467	9.919703657	32.43205084	1.72E-05	0.000107594
	ACTL6A	0.506719	6.518778695	67.61217983	1.11E-07	1.15E-06
	ACTN1	0.131360712	7.859214107	4.676729668	0.043532991	0.108119092
	ACVR1	-0.189715118	4.829391993	5.640094109	0.028237629	0.075507455
	ACVR1B	0.760234316	5.243426174	113.6151259	1.86E-09	2.91E-08
	ACVR2A	-0.745604386	3.518120957	35.91441668	9.11E-06	6.03E-05
	ACVR2B	1.02764891	3.413087152	70.73630142	7.90E-08	8.52E-07
	ACVRL1	0.292528741	-0.682854246	0.53023632	0.475399335	0.648574971
	ACY1	-0.872329162	4.477769595	102.4838067	4.31E-09	6.14E-08
	ACYP1	-0.325144066	2.697520834	4.953903867	0.038332718	0.097349008
	ACYP2	0.027486962	1.218279097	0.014415171	0.905693446	0.949701454
	ADA	-1.408256817	2.996826108	104.6370675	3.64E-09	5.27E-08
	ADAM8	0.629870293	3.930932131	38.13492196	6.20E-06	4.27E-05
	ADAM10	0.004137946	7.850495954	0.005196987	0.943283514	0.969460834
	ADAR	0.121530961	8.45667978	5.303877237	0.032747421	0.085367956
	ADARB1	0.735647128	3.65711427	49.5528279	1.06E-06	8.73E-06
	ADARB2	-0.010885896	-0.887110039	0.000595215	0.980790942	0.989571792
	ADCY1	0.114811012	0.065685097	0.139653592	0.71276384	0.832320561
	ADCY2	-0.177118761	-0.363255941	0.209168416	0.652610163	0.791608094
	ADCY3	0.348783974	6.700349436	24.14548414	9.64E-05	0.00050457
	ADCY5	2.938155753	1.109738969	100.9997027	4.90E-09	6.90E-08
	ADCY6	-0.511771998	7.09578317	74.90857212	5.10E-08	5.73E-07
	ADCY7	-0.512537072	5.267592951	52.71666775	6.85E-07	5.88E-06
	ADCY8	0.405676755	-1.902408622	0.43629942	0.51689363	0.684940552
	ADCY9	-0.724670044	5.253523373	92.26504902	1.00E-08	1.31E-07
	ADD1	-0.495913558	7.76761258	69.05190721	9.48E-08	1.00E-06
	ADD2	-0.405846333	0.898565137	2.115640012	0.162121823	0.305292388
	ADD3	-0.308049564	6.291476863	23.54520192	0.000110601	0.000571558
	PLIN2	0.428753886	4.915991275	20.07232498	0.000256345	0.001208235
	ADH1B	-1.661933029	-0.847788814	13.85752855	0.001449581	0.005746542
	ADH1C	-8.624964614	5.824570429	1296.324852	6.71E-19	2.36E-16
	ADH4	0.240044493	-1.080144605	0.194201267	0.664433286	0.800112496
	ADH5	-0.306902766	6.612902376	23.19855899	0.00011988	0.00061314
	ADH6	-4.766438989	0.706105878	99.31165169	3.84E-09	5.54E-08
	ADK	0.405702568	5.908681008	40.91142853	3.91E-06	2.83E-05
	ADM	0.35629802	2.750699064	4.312147301	0.051648914	0.124602828
	ADORA1	-1.785158599	2.229075839	87.78352355	1.49E-08	1.87E-07
	ADORA2A	1.824354708	0.751089607	48.4102706	1.25E-06	1.01E-05
	ADORA2B	0.694792634	4.970790924	57.64580658	3.61E-07	3.29E-06
	ADPRH	0.738150945	0.693321077	7.051334459	0.015617446	0.045735442
	PARP1	0.365616559	8.139443303	34.74728649	1.12E-05	7.30E-05
	PARP4	-0.782876656	7.141843283	185.5056704	2.96E-11	7.15E-10
	ADRA1D	-3.81636784	1.09528056	128.3191843	7.10E-10	1.22E-08
	ADRA1B	0.497662952	6.113591062	54.59539978	5.34E-07	4.68E-06
	ADRA1A	-0.344350319	0.5715485	0.99207872	0.331751791	0.511495936
	ADRA2A	-1.287296935	-0.367183495	10.81266774	0.003875983	0.013641205
	ADRA2B	-0.015549439	-1.144598911	0.001114813	0.973714195	0.985840776
	ADRA2C	0.584401083	-0.577597163	2.455703828	0.133622265	0.264391257
	ADRB1	0.660792216	0.870484146	7.221422496	0.01458355	0.043131843
	ADRB2	3.519295382	2.117054092	226.8229426	5.14E-12	1.54E-10
	GRK2	-0.246884391	7.792128545	20.77526811	0.000214885	0.001033133
	GRK3	1.022220986	4.019617815	91.65187475	1.06E-08	1.38E-07
	ADSL	0.277755742	6.515769464	12.27753513	0.002373566	0.008883522
	ADSS2	-0.190166208	6.224105176	8.973720864	0.007432471	0.024106865
	AP2A1	0.126877283	6.966402396	4.432276837	0.048796997	0.118820463
	AP2A2	0.15489556	5.723637319	4.716290681	0.04274364	0.106478176
	AP1B1	-0.333890534	7.501043611	31.92591109	1.90E-05	0.000117603
	AP2B1	0.416693563	9.506305641	63.04752992	1.87E-07	1.84E-06
	AP1G1	-0.262646791	7.147433269	22.01962413	0.000158512	0.000786031
	AEBP1	0.057372413	-1.110195934	0.015475029	0.902311205	0.947427935
	TLE5	-0.717039139	7.904071128	170.2591077	6.20E-11	1.39E-09
	AFG3L1P	-0.286587085	4.217358899	6.747962008	0.017670715	0.050828363
	AGA	-0.30009631	3.442524736	5.568559154	0.029134897	0.077639083
	ACAN	0.709381314	-2.180605779	0.878229602	0.360412151	0.541131224
	AGER	-0.270278471	1.302595157	1.343992815	0.260692096	0.43231724
	AGL	-0.183207066	5.626478062	5.81910629	0.026126429	0.070882721
	JAG1	-0.814381916	4.385682992	40.97773001	3.87E-06	2.81E-05
	AGT	-1.1646169	-0.597338184	8.917711458	0.007607838	0.024616724
	AGTR1	-4.223584119	0.059929183	75.9810467	3.09E-08	3.64E-07
	APLNR	-0.022979704	-2.44007501	0.001020241	0.974847087	0.986480911
	AGXT	0.25238396	1.004519799	0.960401206	0.339399374	0.519707724
	AHCY	0.113931787	8.954277314	4.450467068	0.048381107	0.117992987
	AHR	0.568046006	6.100871696	73.01713768	6.20E-08	6.86E-07
	AHSG	-0.130968244	-1.881940614	0.045212432	0.83389141	0.908750174
	CRYBG1	0.362499855	7.024325748	38.47999344	5.84E-06	4.06E-05
	AK1	-1.022622485	4.621797973	150.5602153	1.77E-10	3.48E-09
	AK2	-0.109594331	7.884933378	3.776125855	0.066951483	0.153448423
	AK4	2.848367735	4.546413309	440.618726	1.31E-14	8.52E-13
	AKT1	-0.538181145	7.738229428	84.2922988	2.04E-08	2.51E-07
	AKT2	0.653332692	6.674183606	103.3937948	4.01E-09	5.76E-08
	ALAD	0.306814878	4.676045934	11.69037361	0.002876697	0.010520228
	ALAS1	-1.103444747	6.734033439	179.2743705	3.98E-11	9.31E-10
	ALCAM	0.940290665	8.35135569	300.2091455	4.24E-13	1.76E-11
	ABCD1	-0.399298324	5.764171448	33.92208135	1.31E-05	8.36E-05
	ALDH1A1	-1.685009738	-2.514481958	2.534443744	0.126322869	0.252847088
	ALDH2	-2.230746574	8.111336857	1320.068889	5.02E-19	1.84E-16
	ALDH3A1	-3.753273766	5.835337131	1010.345495	6.13E-18	1.22E-15
	ALDH1B1	0.251094148	5.695125728	13.04942004	0.001854931	0.007131709
	ALDH1A3	0.480785335	10.35497315	75.04614549	5.03E-08	5.65E-07
	ALDH3B1	-1.491024554	5.006841201	240.6460313	3.03E-12	9.76E-11
	ALDH3B2	0.560271954	-1.203923031	1.332267331	0.262779955	0.434843277
	ALDH9A1	0.029274999	5.915069957	0.166423627	0.687869578	0.815015889
	ALDH3A2	-1.997328772	7.655416061	639.1665787	4.31E-16	4.43E-14
	ABCD2	0.139602286	0.65656433	0.268516049	0.610310705	0.760466056
	ALDOA	-0.25844372	9.472955404	22.65533146	0.000136205	0.000686254
	ALDOC	-1.530425798	3.185024357	153.1419027	1.53E-10	3.05E-09
	AKR1B1	-0.625499464	5.813876466	64.9076067	1.51E-07	1.52E-06
	ALOX12	-0.237877972	0.391613109	0.713665831	0.408742326	0.588306074
	ALOX5	-3.696217122	4.774680396	1061.71101	3.86E-18	8.85E-16
	ALOX12B	1.377507605	-0.730755603	9.216027012	0.006818105	0.022343784
	ALOX12P2	0.879143352	1.830538613	20.85149104	0.000210872	0.001016061
	ALOX15	2.047257901	-1.071020476	19.37870372	0.000306864	0.001420204
	ALPL	-1.135460909	-1.830329219	2.972403866	0.100779501	0.212082822
	ALPP	0.31353517	4.121313928	5.289669379	0.03295529	0.085825001
	ALPG	-0.274876967	1.381281814	1.813860674	0.193890136	0.349134639
	ALX3	-0.05573546	1.551540535	0.087521677	0.770560422	0.869696079
	AMD1	0.106354268	7.05649085	3.367268729	0.082207099	0.180717189
	AMFR	-0.101031016	6.500209409	2.552457648	0.126617869	0.253264549
	AMH	0.749955421	1.559431184	10.3254077	0.004574918	0.015776894
	AMPD2	-0.808554333	6.289373844	156.6156567	1.27E-10	2.59E-09
	AMPD3	0.799884539	4.264704374	70.18427277	8.38E-08	9.00E-07
	BIN1	-0.151194528	6.178486608	4.841101398	0.040358402	0.101573908
	AMT	-0.497443274	0.148554173	2.165709133	0.157493679	0.298839099
	AMY2B	0.128999446	-0.282163542	0.131739818	0.720643563	0.837664363
	ANG	0.928246898	-0.169387828	7.51631327	0.01297389	0.039011909
	ANGPT1	0.218930012	0.001666259	0.435249386	0.517344257	0.685331059
	ANGPT2	-0.514589425	-0.475904286	1.697950775	0.208147631	0.366793263
	ANK1	1.058466926	7.627020121	105.7556307	3.34E-09	4.88E-08
	ANK2	3.357470735	2.348709723	276.5757316	8.85E-13	3.35E-11
	ANK3	0.978730466	3.574649188	78.14758316	3.68E-08	4.27E-07
	ANPEP	-9.630996609	6.22017702	2735.784352	4.66E-22	7.35E-19
	SLC25A4	-0.082270723	4.166276973	0.766199155	0.392325028	0.572013231
	SLC25A5	1.089935479	9.100627165	416.1568843	2.21E-14	1.33E-12
	SLC25A6	-0.173248885	8.056663366	10.70986032	0.004004291	0.014036574
	ANXA1	0.516610753	6.769727913	23.23293191	0.000118922	0.000608596
	ANXA2	-0.30269988	11.15216019	17.96385354	0.000444488	0.001978326
	ANXA2P2	-0.568293167	3.036797796	15.8091466	0.00080901	0.003399906
	ANXA3	0.764996929	5.318986272	49.81908434	1.02E-06	8.44E-06
	ANXA4	0.583067164	8.361677552	63.17037967	1.84E-07	1.82E-06
	ANXA5	-0.027995985	7.290352192	0.182590812	0.673958738	0.806395911
	ANXA6	-2.073709033	2.843710814	195.6165504	1.87E-11	4.71E-10
	ANXA7	0.133777448	7.167414711	4.177078907	0.055086377	0.131278579
	ANXA11	-0.489293381	8.742913106	89.98681135	1.22E-08	1.57E-07
	ANXA13	-5.504252449	3.187003311	410.6778999	2.66E-14	1.56E-12
	AOAH	0.485116316	-0.668159159	1.640584661	0.215681662	0.376596776
	AOC2	0.790200948	0.597522602	8.554698879	0.008690699	0.027632315
	AOX1	1.48046106	-2.050147613	3.723871197	0.068477506	0.156267889
	APAF1	-0.398215931	5.302251029	26.49197407	5.73E-05	0.00031599
	NUDT2	-0.056695839	4.046696987	0.304118773	0.587738346	0.742123434
	APOF	-0.457822434	-1.623677939	0.68667761	0.417641872	0.596859613
	APBA1	-1.543569249	-0.276605353	14.45540146	0.001209253	0.004877516
	APBA2	-1.736621856	-0.595687097	17.31757262	0.000533725	0.002330274
	APBB1	-0.856390797	4.226378056	68.60819806	9.95E-08	1.05E-06
	APBB2	-0.82477994	5.124208775	116.8060118	1.48E-09	2.38E-08
	APC	0.049550308	6.149080486	0.616877189	0.441893143	0.619144227
	AIRE	0.464964062	-1.570559248	0.513433227	0.482433834	0.654538388
	APEH	-0.212559411	7.026826491	12.76877523	0.002027287	0.007716741
	APEX1	0.158425091	7.190478642	6.71487808	0.017912597	0.051417556
	BIRC2	-0.39228023	6.358610885	40.58536692	4.12E-06	2.97E-05
	BIRC3	0.775732391	6.229794479	140.14102	3.25E-10	5.99E-09
	XIAP	0.310072768	6.783662208	24.9117907	8.10E-05	0.000432869
	BIRC5	0.457412899	6.675285849	58.71720588	3.15E-07	2.93E-06
	APLP1	0.730052254	0.161867937	4.171601328	0.055236623	0.131551571
	APLP2	0.04860758	10.94450078	1.023522288	0.324393859	0.503865303
	APOB	-0.905866698	-1.802186494	2.011669781	0.172244264	0.319651899
	APOC1	0.579809647	0.704643224	4.556905155	0.046029412	0.113094348
	APOE	2.074454766	-0.16049238	30.16067337	2.71E-05	0.000162198
	APP	0.527930888	9.89739944	104.5588319	3.66E-09	5.30E-08
	APRT	-0.197938294	6.614612242	8.752449569	0.008068842	0.025879767
	FAS	-0.149140865	5.003641682	3.628483961	0.072046642	0.162833563
	FASLG	-0.006276751	-1.59568122	0.000132309	0.990943255	0.995435189
	SHROOM2	2.867659895	4.713445922	806.6654132	4.99E-17	7.00E-15
	AQP1	1.987987926	-0.051852324	23.95416933	0.000101271	0.000528048
	AQP2	0.575141326	-1.53425626	1.348054145	0.260096274	0.431655056
	AQP3	0.016135629	6.761344254	0.008938474	0.9256672	0.959957912
	AQP4	1.104755062	-1.779947597	3.154859228	0.091758947	0.196764723
	AQP5	1.814502971	-0.438321432	19.36121606	0.000309676	0.001429967
	AQP6	0.737767613	-0.039194472	5.217458903	0.034041635	0.088183886
	AQP7	-0.508583485	-0.881800476	0.991502414	0.331925912	0.511657961
	AR	-0.066843736	-0.1557142	0.041622112	0.840512009	0.912521292
	ABCC6	-2.103651016	2.987190422	165.0897336	8.08E-11	1.76E-09
	ARAF	-0.195514283	6.445058041	10.24443768	0.004706083	0.01615939
	ARCN1	-0.275580225	8.734847067	27.14737718	4.98E-05	0.000278425
	TRIM23	0.04085536	3.982910133	0.139979717	0.712443157	0.832097239
	AREG	1.882015438	7.115337252	573.9716985	1.16E-15	1.05E-13
	ARF1	-0.641008451	8.957652088	132.7137863	5.13E-10	9.13E-09
	ARF3	-0.035239828	8.471572993	0.393426429	0.537967855	0.702105826
	ARF4	-0.326553671	7.397271307	32.61209255	1.67E-05	0.000104408
	ARL4D	-1.142140619	2.908558867	58.51677393	3.23E-07	2.99E-06
	ARF5	0.150980068	6.190290679	5.67820781	0.027772411	0.074429497
	ARF6	0.458227014	8.135035715	72.57633941	6.50E-08	7.16E-07
	ARG2	-0.260617059	3.49009044	4.273304269	0.05261155	0.126462417
	RHOA	-0.424768171	8.631093054	69.60971916	8.92E-08	9.51E-07
	RHOB	1.714191372	6.49527403	687.4684652	2.20E-16	2.46E-14
	RHOC	-0.756190828	8.122025353	143.3072911	2.69E-10	5.04E-09
	RND3	-1.394848397	2.704224824	59.17537004	2.98E-07	2.79E-06
	RHOG	-0.273014929	5.476494685	13.14532282	0.001799821	0.006958376
	ARHGAP1	-0.348347396	7.191629949	36.56297899	8.13E-06	5.45E-05
	ARHGAP4	-0.17579584	-0.213142425	0.245166269	0.626179792	0.772507879
	ARHGAP5	1.063723993	6.88348005	299.6922038	4.30E-13	1.78E-11
	ARHGAP6	-0.105290893	-0.586319303	0.068083853	0.796958008	0.886514227
	ARHGDIA	-0.222875291	9.052979235	14.1262341	0.001329634	0.005315917
	ARHGDIB	3.131011685	6.091467893	1226.433005	1.00E-18	3.07E-16
	RHOH	0.072585492	-0.104693316	0.052224136	0.821679756	0.901540123
	ARL1	-0.078428233	5.78872825	1.07011342	0.31390554	0.493033437
	ARL2	-0.190825637	5.395364764	4.703313748	0.043000751	0.106968475
	ARL3	-0.353139525	4.077041382	13.82755861	0.001456481	0.005768829
	ARNT	-0.118232448	5.479273538	2.983985977	0.100310003	0.211300829
	ARNTL	-0.015603673	2.94906201	0.012031314	0.913807387	0.954187867
	ARRB1	-1.01911509	8.60114787	183.0908442	3.32E-11	7.93E-10
	ARRB2	-0.038076928	3.641615894	0.123536138	0.729097503	0.843549785
	ARSA	-0.406868184	5.137047416	27.20682059	4.92E-05	0.000275285
	ARSB	-0.076100052	4.231958213	0.574124469	0.457918329	0.633818565
	STS	-0.043953997	-1.277265178	0.008431355	0.927805227	0.960786214
	ARSD	-0.218747672	5.288013637	7.877000464	0.011259264	0.034501284
	ARSL	-0.793675031	3.877148558	61.51892512	2.24E-07	2.17E-06
	ARSF	-0.654307222	-2.166424061	0.876463084	0.360799676	0.541528073
	ART3	-0.02306785	-1.266985668	0.002533071	0.96038768	0.979143229
	ART4	-0.888471315	-1.103733231	3.582719045	0.073787989	0.166071781
	ARVCF	1.368492815	5.185676163	274.0211665	9.58E-13	3.59E-11
	ASAH1	0.126214171	5.197120827	2.596049234	0.12361545	0.248882504
	ASCL1	-0.104408188	-2.402116223	0.021468458	0.885032946	0.937787908
	ASCL2	1.322285565	-2.68656767	2.074558309	0.165027339	0.309372003
	ASGR1	0.38218969	-1.677962743	0.492691563	0.491302777	0.662854064
	ASIP	-0.796267336	-1.719632403	1.621429724	0.218268527	0.37980596
	ASL	-0.814038347	5.675332029	132.4779063	5.21E-10	9.25E-09
	GET3	-0.055113501	6.261661622	0.742554649	0.3995871	0.579080628
	ASNS	0.185580976	5.606748499	2.005465366	0.172916113	0.320605414
	ASPA	0.480388545	0.852293247	3.635769331	0.071786634	0.162385086
	ASPH	0.388164289	9.828676401	49.59764089	1.05E-06	8.68E-06
	ASS1	-2.074357999	5.115470439	603.3801147	7.34E-16	7.04E-14
	ASTN1	0.216719058	-1.310788267	0.167253356	0.687161768	0.814579834
	ZFHX3	0.284704357	5.866678656	18.41247952	0.000394263	0.001779737
	ATF1	0.281654651	5.220628292	15.2577817	0.000949176	0.003921465
	ATF3	0.080258015	0.69842953	0.10787785	0.746165353	0.85431176
	ATF4	0.213095113	7.721802758	11.26811173	0.003311962	0.011915381
	ATIC	0.132107507	7.657604082	4.038499414	0.058889703	0.138547628
	ATM	-0.01522226	7.035166458	0.052422529	0.821346273	0.901502572
	RERE	-0.501830859	8.012496978	84.53251684	2.00E-08	2.46E-07
	ATOX1	-0.378164018	4.35131999	16.15033934	0.000733852	0.00310932
	ATP1A1	0.53833725	9.650243832	119.2436419	1.25E-09	2.04E-08
	ATP1A2	-0.616084539	-2.280459977	0.689553646	0.416466965	0.59581459
	ATP1A3	-0.903832604	2.59210418	30.65445522	2.43E-05	0.000147187
	ATP1B1	-0.983941966	7.866105717	317.3393894	2.57E-13	1.15E-11
	ATP1B2	0.343630015	0.757702077	1.651317777	0.214223906	0.374506932
	ATP1B3	0.595609236	8.000992834	118.3920955	1.33E-09	2.15E-08
	FXYD2	2.189074263	8.051194144	667.9096994	2.87E-16	3.12E-14
	ATP2A1	-0.415887679	0.057958994	1.609476335	0.219893374	0.38187739
	ATP2A2	-0.595024142	9.4812055	145.2443383	2.40E-10	4.57E-09
	ATP2A3	-0.538673206	3.740766699	21.88599468	0.0001637	0.000809174
	ATP2B1	-0.361521866	6.176086183	25.58192078	6.98E-05	0.000377712
	ATP2B2	0.125842314	0.543789574	0.165033053	0.689103419	0.816001179
	ATP2B3	0.018666755	-1.141023081	0.001767929	0.966901905	0.98217211
	ATP2B4	-2.609373661	4.085627544	518.2679561	2.98E-15	2.41E-13
	ATP5F1A	-0.244357367	7.948585273	20.09342126	0.000254979	0.001202869
	ALDH7A1	0.308022848	5.693643611	18.7720932	0.000358534	0.001633537
	ATP5F1B	0.712241682	10.27520756	176.4984567	4.55E-11	1.05E-09
	ATP5F1C	-0.148243253	7.052367561	6.468681146	0.019834627	0.056008026
	ATP5F1D	-0.333780721	6.422025706	30.88687383	2.32E-05	0.000141461
	ATP5F1E	-0.495482984	6.574311578	67.90336638	1.08E-07	1.12E-06
	ATP5PB	-0.3083608	7.638335287	30.70154989	2.41E-05	0.000146008
	ATP5MC1	-0.185577377	5.682382255	8.040751687	0.01056815	0.032663427
	ATP5MC2	-0.590009663	7.159813237	91.99043806	1.02E-08	1.34E-07
	ATP5MC3	-0.264800314	7.214768095	21.28515361	0.000189466	0.000922529
	ATP5ME	-0.524917643	5.072486191	46.13254459	1.74E-06	1.36E-05
	ATP5PF	-0.269162219	5.413760319	12.90276379	0.001942873	0.007432977
	ATP6V1A	0.49998112	7.63319121	74.69876457	5.21E-08	5.84E-07
	ATP6V1B2	0.009966845	5.147636021	0.018079942	0.894451414	0.943065361
	ATP6V0C	-0.588080401	7.838343624	111.5440761	2.16E-09	3.31E-08
	ATP6V1C1	-0.127058047	6.162918705	4.168182418	0.055321877	0.131704723
	ATP6V1E1	0.393786717	7.150145863	47.77714914	1.37E-06	1.10E-05
	ATP6V0B	-0.374964856	6.141713381	28.05676496	4.11E-05	0.000235776
	ATP6V1G2	-0.071934338	-1.094675561	0.022466173	0.882439174	0.936132327
	ATP6V0A1	-0.098240558	5.703142439	1.969969431	0.176581334	0.32566098
	ATP6AP1	-0.064475708	7.16916528	1.333566498	0.262487037	0.434447101
	ATP7A	0.258315678	4.945987317	9.45190117	0.006240141	0.020668019
	ATP5PO	-0.212435449	6.181794805	11.36294386	0.003208168	0.011583049
	ATP7B	-4.021097138	4.49192158	1015.401058	5.85E-18	1.19E-15
	ATR	0.516255248	6.494957306	62.77217096	1.93E-07	1.90E-06
	ATRX	1.033937089	7.382207855	332.9931884	1.67E-13	7.83E-12
	KIF1A	0.296422961	-0.434603595	0.648383858	0.43066076	0.608821427
	AUH	0.113519378	4.134923835	1.089015116	0.30978383	0.488378948
	AUP1	-0.077455101	7.0442033	1.452083053	0.242986429	0.410650803
	AVPR1A	-0.537153754	-0.953784224	0.99726358	0.330565916	0.510294081
	AVPR1B	0.811061751	-1.847036756	1.706551244	0.207100798	0.365730607
	AXL	1.887784459	8.385822362	818.562107	4.35E-17	6.31E-15
	AZGP1	-3.492298717	2.920413015	378.15124	5.30E-14	2.84E-12
	B2M	-1.038864273	8.937732606	356.0919527	9.11E-14	4.60E-12
	BAAT	-0.590836947	-1.143638983	1.6149392	0.219207628	0.38096246
	BACH1	-0.544722259	6.261904149	65.22062924	1.45E-07	1.47E-06
	BAD	-0.083330743	4.885404547	0.981709467	0.334226243	0.514048772
	BAG1	-0.536199466	5.563238917	59.08610245	3.01E-07	2.81E-06
	ADGRB1	-1.488764838	-0.857872544	7.72723217	0.011965495	0.036365342
	ADGRB2	-0.313335731	3.0832345	5.326268697	0.032422949	0.084701595
	ADGRB3	-0.234039489	-1.279835278	0.244219327	0.626869182	0.77281055
	BAK1	-0.549082739	5.958809698	52.95313354	6.64E-07	5.71E-06
	NKX3-2	-0.978401476	-0.113328113	6.667545535	0.018275846	0.052295175
	BARD1	0.142629666	5.038620521	3.77718909	0.066916339	0.153394539
	BAX	0.461929502	5.709806157	37.64789103	6.73E-06	4.60E-05
	BBS1	-0.284241078	4.60364132	11.73723117	0.002832461	0.01038149
	BBS2	-0.11984554	4.512716556	1.548823705	0.228440056	0.392557847
	BBS4	-0.413145166	3.797263805	11.94435945	0.002645795	0.009773394
	BCAT1	-0.886116709	4.386655922	38.27354705	6.05E-06	4.18E-05
	BCAT2	0.833518593	4.832420788	92.52655751	9.79E-09	1.29E-07
	BCKDHA	0.324309681	4.248965459	11.44573036	0.003120518	0.011309946
	BCKDHB	-0.255454559	5.526747877	10.03711438	0.005062063	0.01719367
	CCND1	-0.162978791	9.113231454	4.254668682	0.053080627	0.127427328
	BCL2	-0.130919191	2.000969072	0.582374202	0.454753464	0.631107441
	BCL2L1	-0.089838279	9.128979216	2.018560778	0.171587601	0.318859603
	BCL2L2	0.004075785	4.685524578	0.001731645	0.967241293	0.982289834
	BCL3	-1.569413054	5.17155864	342.0094097	1.31E-13	6.36E-12
	BCL6	0.16383779	4.651619358	2.897746579	0.105005996	0.218642962
	BCL7A	0.430303457	3.721075062	17.89153782	0.000453234	0.002012165
	BCL9	0.230656409	5.393304076	9.9482151	0.005223831	0.017661236
	HCN2	-1.497478485	1.582682494	56.88415756	3.97E-07	3.59E-06
	BCR	-0.079587389	7.944716235	1.794729225	0.196152873	0.352031266
	BCS1L	-0.220324525	5.260322541	7.373759328	0.013721854	0.040934277
	BCYRN1	0.037125985	8.060597585	0.441937395	0.514176043	0.682677295
	BDH1	0.014322719	5.610741476	0.034926504	0.853730513	0.919979051
	BDKRB2	-3.276017734	-0.637727591	35.12164359	9.01E-06	5.97E-05
	BDNF	-2.694019768	1.464278786	114.4236651	1.77E-09	2.77E-08
	CFB	-2.035936994	3.807369627	264.4879671	1.31E-12	4.72E-11
	BFSP1	-0.164630266	0.567800637	0.284987177	0.599641672	0.752077379
	BGLAP	-1.217720227	-2.471380452	2.230997891	0.150742697	0.289087024
	CEACAM1	-4.417937773	4.344325341	988.3668919	7.53E-18	1.48E-15
	BICD1	0.467246256	4.540859242	28.9466155	3.42E-05	0.000200016
	BID	1.399342308	6.5939865	520.7855348	2.85E-15	2.35E-13
	BIK	-0.75580467	4.708490284	67.70888003	1.10E-07	1.14E-06
	PRDM1	-0.253861014	1.656659906	1.171745458	0.292588254	0.468621005
	BLK	1.118199657	-2.317226801	2.65693429	0.119252194	0.242112526
	BLM	0.459530866	5.349436962	26.51287663	5.70E-05	0.000314767
	BLMH	-0.324745553	5.71525913	23.03094186	0.000124673	0.000634825
	CXCR5	0.281176274	3.273614085	4.407765664	0.049363998	0.119869061
	BLVRA	-0.171061542	5.27257633	5.157659115	0.034959927	0.090137684
	BLVRB	-0.215345109	4.242964962	5.099802785	0.035881976	0.092154616
	BMI1	-0.2821717	5.155275379	13.85328523	0.001445037	0.005731248
	BMP1	-0.928816166	4.385848432	112.5931483	2.00E-09	3.10E-08
	BMP2	1.688830417	3.206182329	145.4880583	2.37E-10	4.51E-09
	BMP3	0.390332516	-1.313513012	0.674721366	0.421652939	0.600636719
	BMP4	-2.172855858	7.309900901	1026.780515	5.27E-18	1.11E-15
	BMP5	0.062129287	-0.685406399	0.02391841	0.878726072	0.934352858
	BMP6	3.694993906	3.693285083	428.7569903	1.69E-14	1.04E-12
	BMP7	-2.034628756	7.35928917	1022.791053	5.46E-18	1.13E-15
	BMP8B	0.387313436	3.358957719	11.36311071	0.003208011	0.011583049
	BMPR1A	0.198036646	5.561311519	7.280778953	0.014240185	0.042251117
	BMPR1B	-0.540715189	0.938242616	5.055280784	0.036611865	0.093755243
	BMPR2	-0.049447837	6.550793993	0.647896792	0.430821768	0.60895111
	POLR3D	-0.273366297	4.283772708	8.06807352	0.010457547	0.032390881
	BNIP1	-0.2427631	3.614682009	4.531189306	0.046583915	0.114265131
	BNIP2	0.060590887	5.842108078	0.838285859	0.371360235	0.551802402
	BNIP3	0.550867248	4.325739649	36.78200487	7.82E-06	5.27E-05
	BNIP3L	0.999674728	4.839263618	100.3726695	5.10E-09	7.15E-08
	BOK	-0.013057582	5.817350189	0.033800162	0.856080088	0.921205284
	DST	-0.435477286	7.813221219	60.40952541	2.56E-07	2.44E-06
	FOXL2	0.506861677	6.884366248	60.73361569	2.46E-07	2.36E-06
	BPGM	0.046588762	2.937264292	0.113616485	0.739758096	0.850696004
	BPHL	0.161508939	3.04617292	1.549762087	0.228304625	0.392376256
	BRCA1	0.569560177	6.863614038	59.04937602	3.03E-07	2.82E-06
	BRAF	0.214433768	5.102836869	8.59675304	0.008553158	0.027234405
	BRCA2	0.135500688	5.540906549	2.947242265	0.102279869	0.214286361
	BRDT	1.242648573	-2.24664192	3.37389795	0.08164265	0.179858373
	ZFP36L1	1.155185411	7.656274763	385.0443976	4.49E-14	2.47E-12
	ZFP36L2	-0.397992325	6.48735539	21.47772613	0.000180749	0.000884163
	BSG	-0.378132678	8.44611302	51.46127983	8.13E-07	6.87E-06
	BST1	-0.035748673	-0.051073598	0.011681282	0.915065787	0.954650007
	BST2	-0.630462288	6.352245117	95.66883075	7.50E-09	1.01E-07
	BTC	2.78568897	3.762966615	502.9051683	3.92E-15	3.07E-13
	BTD	0.170331791	4.866926764	4.601419046	0.045082155	0.111129323
	KLF9	-0.873575188	-0.245966391	6.669725754	0.018261217	0.052264657
	KLF5	-1.38591954	8.64766686	606.7302066	6.97E-16	6.74E-14
	BTF3	0.057216224	8.766050092	1.06542767	0.31493898	0.494154569
	BTG1	0.596247351	5.938082543	51.48476008	8.10E-07	6.85E-06
	BUB1	0.004664334	7.07345208	0.006518428	0.936495521	0.965969974
	BUB1B	-0.177758905	6.722383612	8.097506196	0.01033982	0.032078986
	BYSL	-0.035931797	5.731857219	0.206399967	0.654750291	0.792910541
	TSPO	-0.677296183	6.955277205	113.1699434	1.92E-09	3.00E-08
	C1QBP	-0.173682653	7.547122007	5.186431584	0.034511447	0.089251875
	SERPING1	4.41321785	1.170585192	154.0039308	1.51E-10	3.02E-09
	ERC2-IT1	0.296297211	-1.399396874	0.355261198	0.558227106	0.718904479
	C1R	1.701181879	-0.428156373	15.40841986	0.000912658	0.003786613
	C1S	0.530338051	-2.437775203	0.547183749	0.468377472	0.642155548
	C2	-0.925465245	-0.280570378	6.785394277	0.017415283	0.0502361
	C3	3.698714238	1.123657205	162.6054483	9.62E-11	2.04E-09
	C3AR1	-0.832601612	-2.372951281	1.356173773	0.25819311	0.429307094
	C4A	0.304329589	0.124729369	1.064527646	0.315142449	0.494385575
	C4B	0.621046467	-1.230628119	1.985502443	0.175046314	0.3235541
	C4BPB	-3.984974438	3.721007282	804.0420516	5.15E-17	7.19E-15
	CAPN5	-4.468359706	7.923453492	2472.496293	1.37E-21	1.64E-18
	C5	1.312427309	2.354897621	61.22388307	2.32E-07	2.25E-06
	C5AR1	-0.517965364	-0.706690651	1.279783019	0.272047101	0.445848866
	C7	0.138276522	-0.94890477	0.09551906	0.760647004	0.863050604
	C8A	-0.130788778	-0.814862141	0.114850937	0.738412119	0.850037803
	C8G	0.447494802	-1.174597739	0.780678316	0.388024456	0.56803558
	OSGIN2	-0.331121891	6.053391087	20.52984514	0.00022845	0.001091583
	C9	-0.205695008	-2.696531547	0.060912061	0.807597416	0.893122546
	VPS51	-0.219011894	6.730376766	13.11467839	0.00181723	0.007015397
	MRPL49	-0.256786851	6.7142033	14.58168148	0.001159185	0.004693514
	ZNHIT2	-0.033361935	3.9744842	0.106624732	0.747588987	0.855300181
	MPPED2	-0.19920544	0.44104633	0.523872745	0.478012398	0.651179306
	MYRF	-1.042357231	5.203937698	191.1084754	2.29E-11	5.69E-10
	TMEM258	-0.022565436	5.142389827	0.090451851	0.766869208	0.867274547
	DAGLA	1.288626272	3.084799337	93.37386128	9.10E-09	1.20E-07
	GAS8-AS1	0.624022096	-0.883544279	2.045398226	0.168947278	0.315037649
	FMNL1	1.251865332	2.870341392	45.87395384	1.81E-06	1.41E-05
	LDLRAD4	-0.56447437	8.624152516	26.72302582	5.45E-05	0.000302191
	PTTG1IP	-0.18820863	7.627022589	11.18136743	0.003410188	0.012215441
	CFAP410	0.019676579	3.715924447	0.027619062	0.869762998	0.928980154
	TMEM50B	-0.03200082	4.292701225	0.124055456	0.728552888	0.843289656
	CA2	1.134529022	4.072717062	110.0921636	2.41E-09	3.64E-08
	CA4	0.354316257	1.354082428	3.086911584	0.095026262	0.20236918
	CA5A	-0.832566172	-0.702647591	3.594005018	0.073346931	0.165318966
	CA8	0.379374654	0.342272381	1.78264625	0.197603407	0.353587941
	CA11	0.939568576	1.535509042	17.49056637	0.000505344	0.002218426
	CA12	-2.353246114	6.049114811	449.4073159	1.10E-14	7.30E-13
	CACNA1A	-0.584411696	-0.21501845	2.570786138	0.125359901	0.251422294
	CACNA1B	0.483269908	-1.535483367	0.775803297	0.389509769	0.569419709
	CACNA1C	-0.675773883	-0.40809992	3.148282879	0.092054109	0.197282316
	CACNA1D	-0.17245934	1.889969728	0.941983245	0.343960751	0.524099939
	CACNA1E	-0.1536956	0.018132606	0.241362883	0.628851972	0.773987461
	CACNA1F	-0.213232744	-0.412524292	0.23391893	0.634164907	0.777984869
	CACNA1S	-0.641934338	-1.490236035	1.466132817	0.240876134	0.40799952
	DDR1	0.372042469	8.520275455	49.37643105	1.09E-06	8.94E-06
	CACNA2D1	-0.788906633	4.642185098	68.99172158	9.54E-08	1.01E-06
	CACNB1	-0.093263241	2.134881605	0.244050055	0.626957981	0.77281055
	CACNB2	0.05539719	1.217171302	0.059342605	0.810148602	0.894710621
	CACNB3	-0.785424861	4.385298648	66.77456539	1.22E-07	1.25E-06
	CACNB4	-0.494344656	1.020945398	4.097313777	0.057241274	0.135503559
	SLC25A20	-1.174904794	4.456357369	143.8898626	2.60E-10	4.89E-09
	CAD	0.057627556	7.61224224	0.651631304	0.429518543	0.607879074
	CALB1	1.7644301	-2.276013399	6.182892035	0.021914345	0.061011738
	CALB2	2.053868768	4.577999245	442.0757261	1.28E-14	8.33E-13
	CALD1	4.252232358	3.501799341	740.6606863	1.11E-16	1.36E-14
	CALM1	-0.20779039	7.901631718	12.5321127	0.002186541	0.008259087
	CALM2	0.528039828	8.640039221	103.6941394	3.92E-09	5.64E-08
	CALM3	0.306868317	7.911744279	30.41562674	2.55E-05	0.000153432
	CALR	0.127243323	9.595955168	5.900991848	0.025220716	0.068736617
	CALU	0.113653311	7.847618422	3.466396727	0.078166486	0.173742325
	CAMK4	-0.452672697	6.775451259	17.64963627	0.000483885	0.002134581
	CAMK2A	0.279796602	-1.6345339	0.242307429	0.628226269	0.773614519
	CAMK2B	-0.970417899	-1.685082705	3.039635724	0.09739696	0.206345206
	CAMK2D	-0.649086853	5.22362535	76.83290972	4.20E-08	4.79E-07
	CAMK2G	0.820551457	5.408330929	124.7368851	8.61E-10	1.45E-08
	CAMLG	0.090111478	4.705455604	1.214841935	0.284139347	0.45901977
	CANX	0.112636365	9.995061708	5.106261182	0.035777666	0.091923473
	CAPG	-2.006653774	7.415186096	1103.54576	2.69E-18	6.50E-16
	CAPN1	-0.31969189	8.689151276	37.26642001	7.19E-06	4.89E-05
	CAPN2	-0.52260901	8.869008887	55.01964633	5.05E-07	4.44E-06
	CAPN3	0.411244584	-0.65713934	0.771243515	0.390818093	0.570573212
	CAPNS1	0.172449198	7.556936859	9.530323856	0.006065797	0.020166556
	CAPS	1.794293032	0.453917345	28.67079368	3.63E-05	0.000210615
	CAPZA1	-0.322135656	8.125565897	30.55264212	2.48E-05	0.00014985
	CAPZA2	-0.236863585	7.023312247	15.06654909	0.001003934	0.004125077
	CAST	0.189969298	8.191561173	12.431462	0.002258449	0.008493663
	CAPZB	-0.455153642	6.705542143	52.59197069	6.97E-07	5.97E-06
	CARS1	-0.194445713	5.974907352	7.838616756	0.011428503	0.034946783
	CASP1	0.203242553	0.329616105	0.416885423	0.526217394	0.692666412
	CASP2	0.132999436	5.782233762	3.881879722	0.063557652	0.147256971
	CASP3	0.208504457	4.915713561	5.75454413	0.02686653	0.072473125
	CASP4	-0.746648848	5.061729452	97.25362531	6.57E-09	8.98E-08
	CASP6	0.710599763	4.319213039	50.01076228	9.94E-07	8.24E-06
	CASP7	-0.648774641	4.839674335	55.68670208	4.63E-07	4.12E-06
	CASP8	-0.253589613	5.881128538	11.3546473	0.003217102	0.01160895
	CASP9	0.037272808	3.479667716	0.083182787	0.77615198	0.873614062
	CASP10	-0.170883877	3.459775589	1.94755948	0.178944816	0.328915713
	CASQ2	-0.083311783	-2.3299819	0.016122793	0.900282669	0.94639856
	CASR	0.314420748	2.101801655	3.368260245	0.082165775	0.180656466
	CAT	-0.18271136	4.889223125	4.27672865	0.052525777	0.126290778
	CAV1	2.171883317	9.146414475	706.2355763	1.71E-16	2.00E-14
	CAV2	1.096613176	7.867228025	280.6011892	7.75E-13	2.97E-11
	RUNX2	1.33799531	2.982869853	97.7968424	6.29E-09	8.63E-08
	RUNX1	1.386004741	6.250663711	384.1685456	4.58E-14	2.50E-12
	RUNX1T1	0.233217226	1.792009038	1.568755548	0.225583466	0.389043332
	CBFA2T3	-1.261653035	-0.834343522	7.210115859	0.014684561	0.043369533
	RUNX3	-5.172864313	4.810593165	1564.02017	1.03E-19	5.41E-17
	CBFB	-0.381662764	6.430234035	28.24229832	3.96E-05	0.000227855
	SERPINA6	-2.735300674	1.317357947	100.97862	4.90E-09	6.90E-08
	CBL	-0.266458748	7.165699095	20.75625731	0.000215903	0.001037272
	CBLB	0.620657486	2.779412665	20.08432361	0.000255572	0.001205239
	CBLN1	1.1954495	-0.735287061	8.774869789	0.008020004	0.025751311
	SERPINH1	-0.255269474	8.139642256	12.06484587	0.002543522	0.009449875
	CBR1	-0.236159005	6.602557147	12.3049964	0.002352559	0.00881616
	CBR3	0.176304756	2.19505782	1.19096467	0.288779141	0.464608642
	CBS	-0.094585862	5.413382103	1.487788561	0.237482424	0.403703281
	KYAT1	-0.355555566	2.988521204	5.931401135	0.024893547	0.067964358
	KRIT1	0.020001995	4.784034689	0.059839914	0.809371049	0.894173605
	CCNA2	-0.108449241	6.56106547	3.118238133	0.093482391	0.199758863
	CCNB1	0.153880069	8.015408808	7.921952773	0.011064624	0.034003634
	CCNC	0.309744076	5.857265413	21.83547224	0.000165709	0.000818029
	CCND2	0.82684036	-1.570337961	2.174122089	0.156829843	0.297858106
	CCND3	0.409001565	7.067560676	28.89107568	3.46E-05	0.000201894
	CCNE1	0.33912927	3.902632722	12.70090784	0.002071607	0.007870361
	CCNF	-0.511418423	6.715990998	66.26389796	1.29E-07	1.32E-06
	CCNG1	-0.279347386	6.786833101	20.37279476	0.000237627	0.001130312
	CCNG2	0.278054601	3.127010341	3.651221205	0.071233561	0.16129469
	CCNH	0.267868205	5.525126271	14.23598609	0.00128615	0.005156137
	CCNT1	0.104196805	6.319214065	2.201408523	0.154281739	0.294311614
	CCNT2	-0.271396614	5.12966049	11.82517488	0.002751466	0.010116969
	CCT6A	-0.036750142	8.802871838	0.419517598	0.524926479	0.691553165
	CD1B	0.313444874	-1.312516653	0.330206932	0.572315321	0.730401781
	CD1D	-0.543409681	-0.841005483	1.616874433	0.218917454	0.380658853
	CD3E	7.511353509	-2.412308631	25.47374162	0.000100458	0.000524277
	CD3G	-0.149720421	0.983864995	0.3863014	0.541635662	0.705356743
	CD5	1.172646558	-1.164389142	4.841303133	0.040419463	0.101698468
	CD6	-1.315850311	-0.615880906	9.244041012	0.006750684	0.022158611
	CD7	1.917854332	-1.754994949	10.86788035	0.003730499	0.01320851
	CD8A	-0.005410035	3.525763536	0.000773176	0.978106782	0.98795978
	CD8B	0.876620607	-2.055707388	1.551047996	0.228111002	0.392222419
	CD8B2	-0.141391276	-0.592978273	0.152638872	0.700377708	0.823472315
	CD9	-0.125360217	8.678597655	3.96556447	0.061012448	0.142638232
	CD14	-3.19016319	-1.181528685	28.48171562	2.90E-05	0.000171991
	CD19	0.037451499	0.067870225	0.01271113	0.911416724	0.952785635
	MS4A1	-0.006164143	-1.85586409	0.000122684	0.991278809	0.995506816
	CD22	4.65103805	1.820784263	240.1803577	3.29E-12	1.04E-10
	CD27	-1.00793305	0.720926735	15.574052	0.000866084	0.003610988
	CD28	-0.669712347	-0.681376916	2.692262886	0.117325549	0.238899858
	CD80	-1.523966261	-2.616482296	2.797096943	0.109247118	0.225830944
	CD86	-0.544261267	-2.371661559	0.497758812	0.488878675	0.660590993
	TNFRSF8	0.260667679	2.419584253	3.264425108	0.086659359	0.188477853
	TNFSF8	0.003212717	-2.540452874	1.61E-05	0.996838155	0.998087136
	SIGLEC6	0.455328105	0.120809462	2.214682494	0.153116121	0.292659652
	CD34	-0.71140515	0.812417074	8.549662834	0.008707031	0.027674234
	CD36	-0.215464972	-1.227217635	0.126771997	0.725744297	0.841356022
	SCARB1	-0.637396104	6.802606091	82.50537408	2.42E-08	2.92E-07
	SCARB2	-0.377000823	6.800331282	42.82434347	2.88E-06	2.16E-05
	CD38	-0.789810391	-0.803319682	3.245141129	0.087579031	0.190086143
	ENTPD1	-0.411955045	4.636303862	19.86167169	0.000270442	0.001266529
	ENTPD2	-0.693221981	1.207906184	8.185957737	0.00999552	0.031181442
	ENTPD6	-0.134627874	6.378701917	4.065529213	0.058124719	0.137127122
	ENTPD3	-0.293920572	-1.713865232	0.204566684	0.656212399	0.794170591
	ENTPD5	-2.283304419	5.422723341	606.2385868	7.03E-16	6.76E-14
	CD40	-0.046906243	3.947423696	0.19236547	0.665900791	0.801043233
	CD44	0.602108275	10.08418844	93.0405451	9.36E-09	1.24E-07
	CD47	-0.876794759	7.36650191	160.8860478	1.01E-10	2.11E-09
	CD58	0.020561326	3.400872959	0.035056238	0.853462434	0.919878909
	CD59	-0.521697481	8.988854259	63.5408259	1.77E-07	1.75E-06
	CD63	0.4548691	8.405247998	77.40301364	3.96E-08	4.55E-07
	CD68	-1.976491369	4.716132452	470.3089958	7.25E-15	5.03E-13
	CD69	2.582868393	-1.424021502	14.16355843	0.001263512	0.00507773
	CD70	0.131129242	-0.359109517	0.098759815	0.75674975	0.860611944
	CD72	-2.164743972	-1.303431523	13.39300677	0.001619269	0.00633275
	CD74	0.38354579	8.058930224	39.01109861	5.34E-06	3.75E-05
	CD79A	0.686547313	-2.117132426	0.927454981	0.34761936	0.528300492
	CD81	0.472519165	7.24582238	63.2567324	1.83E-07	1.80E-06
	ADGRE5	-0.200687252	7.370860193	13.28152865	0.001724654	0.006699428
	CD151	-0.155540538	8.201610885	7.908387532	0.011122959	0.034151161
	CDA	-2.720944774	3.788386985	474.3329458	6.70E-15	4.75E-13
	CDK1	-0.068217069	6.951117772	1.437121645	0.245341759	0.413386207
	CDK11B	0.030122441	6.843106561	0.23770476	0.631445865	0.775912534
	LRBA	0.770173367	6.883500726	141.1709929	3.06E-10	5.66E-09
	CDC5L	-0.071848329	6.088372806	1.089844003	0.309604774	0.488227871
	SEPTIN7	-0.035941411	7.515331067	0.410442562	0.529395475	0.695149533
	CDC6	0.941176589	6.845079446	206.6207765	1.16E-11	3.12E-10
	CDC20	0.430831502	8.300563387	61.27222581	2.31E-07	2.23E-06
	CDC25A	-0.246099763	5.810140845	7.913400115	0.011101364	0.034096677
	CDC25B	-0.580244351	7.929818031	33.59115167	1.39E-05	8.84E-05
	CDC25C	0.207524351	3.981084965	3.280772141	0.085933064	0.187337767
	CDC27	0.288281043	7.288788931	26.0573347	6.29E-05	0.000343461
	CDC34	-0.465005248	5.683230158	36.42860479	8.32E-06	5.56E-05
	CDC42	-0.226808691	7.768450636	17.79671466	0.000464981	0.002058077
	CDH1	1.053855827	6.410390342	246.4197073	2.46E-12	8.13E-11
	CDH2	-2.968972878	2.47074161	203.970565	1.30E-11	3.46E-10
	CDH3	0.361436943	1.989109856	4.093526799	0.057344731	0.13565136
	CDH4	0.184142522	0.882532517	0.434810732	0.517550546	0.685432174
	CDH6	-0.259040512	-0.156343935	0.668522766	0.423707016	0.602414154
	CDH7	0.31927767	0.354498561	1.060277301	0.316083314	0.495154632
	CDH8	0.59028138	-1.04894261	1.631596875	0.216924145	0.378090326
	CDH11	0.311285451	-0.293307296	0.879084475	0.360225264	0.541004638
	CDH12	0.453386687	-0.696373431	1.215364016	0.284062097	0.458951205
	CDH13	0.193963359	-0.466257274	0.300545138	0.589929976	0.744090646
	CDH15	0.860842194	-0.830254867	3.161566941	0.091440616	0.196286568
	CDH16	0.167913627	-1.854938356	0.077173352	0.784186624	0.878122525
	CDH17	-7.228801982	3.653363824	611.4803813	5.28E-16	5.30E-14
	CDH18	-0.359074788	-1.342115278	0.482373576	0.495801002	0.666603866
	CDK2	0.99933194	6.899535068	234.18143	3.86E-12	1.20E-10
	CDK3	-0.057875281	0.91158289	0.053384392	0.819745124	0.900501024
	CDK4	1.889124922	8.062021585	823.2088421	4.13E-17	6.08E-15
	CDK5	-0.482400022	4.449519507	27.69815706	4.43E-05	0.000251658
	CDK6	1.475985799	7.057909225	458.078835	9.22E-15	6.23E-13
	CDK7	0.244241407	4.877329239	8.849818144	0.007781596	0.025105024
	CDK8	-1.088351342	4.81756821	171.0492767	5.96E-11	1.34E-09
	CDK9	-0.070065453	5.794327049	0.998338655	0.330266569	0.510058286
	CDKN1A	-1.4185047	5.803131906	248.0916945	2.32E-12	7.72E-11
	CDKN1B	0.265822713	6.221279208	13.53048122	0.001596118	0.006254269
	CDKN1C	0.232223137	0.277263763	0.603871867	0.44667333	0.623635239
	CDKN2A	-0.4679037	3.649588488	18.53390819	0.000381779	0.001729286
	CDKN2B	-0.270962323	-2.37083692	0.100440517	0.754711324	0.859199289
	CDKN2C	-1.879427437	4.934353632	370.5735497	6.35E-14	3.32E-12
	CDKN2D	-0.549050642	1.578584539	7.619219536	0.012452767	0.037625392
	CDKN3	0.195317497	5.034890508	5.613782369	0.028563941	0.076271738
	CDR1	-0.211991012	1.176264503	0.839255314	0.371090483	0.551698451
	CDR2	-0.102977946	5.646275048	2.200401565	0.154371051	0.294420589
	CDS1	1.343121655	5.028934061	286.9275846	6.35E-13	2.48E-11
	CDSN	0.342386722	0.925724715	1.716907273	0.205710575	0.364055672
	CDX2	-1.47249175	4.208647471	213.2768016	8.78E-12	2.45E-10
	CLGN	-0.898895962	0.803380486	11.39877269	0.003170558	0.011466096
	CEACAM5	-4.306883239	3.171572161	476.6859578	6.46E-15	4.64E-13
	CEBPA	-1.816990628	0.92078384	29.94248261	2.80E-05	0.000167095
	CEBPB	0.692717029	5.728564753	71.77310416	7.07E-08	7.73E-07
	CEBPD	-0.151222393	3.83976161	1.874533032	0.186922711	0.339299202
	CEBPG	-0.177746375	4.350611672	3.478200503	0.077700945	0.172944938
	CEL	1.177558818	-0.41625335	9.071846276	0.007177683	0.023362462
	CENPA	0.061259091	4.773875967	0.636179981	0.434951361	0.612915589
	CENPB	0.135260077	6.686338037	3.937024189	0.061867026	0.144023248
	CENPC	-0.250499167	3.989330949	7.044258146	0.015660852	0.045842195
	CENPE	-0.30334658	6.838117409	26.4180149	5.82E-05	0.000320136
	CENPF	-0.164696192	7.576535979	8.893274071	0.0076571	0.024748792
	CETN2	0.558730764	5.270916372	54.4637646	5.43E-07	4.76E-06
	CETN3	0.070026942	3.848070574	0.457474328	0.506956216	0.676428981
	CFL1	-0.108757439	10.36368641	4.260977098	0.052921272	0.127114205
	CFL2	0.226476398	4.626963507	6.659271825	0.01832764	0.052420627
	CTSC	-0.095684652	7.037587387	2.598988065	0.123416108	0.248576047
	CFTR	-2.924169415	4.669876207	807.5169748	4.94E-17	7.00E-15
	CEACAM3	-0.639700644	-1.521869453	1.225542913	0.282160836	0.456943221
	CEACAM8	-0.1776438	-0.5988662	0.236896751	0.63203093	0.776450557
	CEACAM4	-0.570526992	-0.041208466	3.19738607	0.089723227	0.193513635
	CHAD	1.33080589	-0.430525114	13.68451427	0.001526135	0.006010409
	RCBTB2	-0.445447959	1.707724966	5.620327877	0.028482789	0.076078157
	CHAT	0.06848688	-1.277895443	0.013736681	0.907934992	0.951041005
	RCC1	0.357696288	6.594943803	20.36839715	0.000237889	0.001131358
	CHD1	-0.253716652	6.478833584	14.71480738	0.001114058	0.00453097
	CHD2	-0.119017048	6.655282977	3.341744947	0.083286584	0.182633503
	CHD3	-0.113720499	7.025355631	3.461364755	0.078365939	0.174101784
	CHD4	-0.06437027	8.24698189	1.305573067	0.267389861	0.439966183
	CHEK1	0.032647237	6.820468781	0.265646596	0.612211158	0.762054711
	FOXN3	-0.240836136	3.212517064	3.089729745	0.094885465	0.202134631
	CHGA	0.227793238	-1.776393168	0.158453556	0.695054886	0.820102569
	CHKA	-0.617322443	6.024391811	85.68760322	1.80E-08	2.23E-07
	CHKB	-0.119028724	3.739831841	1.397633076	0.251702358	0.421464402
	CHM	0.696549273	5.64454882	109.8412248	2.45E-09	3.70E-08
	CHML	-0.189703863	4.982752397	5.401164281	0.031363512	0.082555194
	CHN1	1.702255473	2.513540547	92.48444445	9.82E-09	1.29E-07
	CHN2	-1.147843758	2.880270547	70.07077949	8.48E-08	9.11E-07
	CHRM1	1.674542003	0.040880805	24.93320721	8.09E-05	0.000432373
	CHRM2	0.041867376	0.343460788	0.022155718	0.883242195	0.93666224
	LYST	-0.550297088	4.719766213	48.80278917	1.18E-06	9.62E-06
	CHRM3	0.053982828	2.727973215	0.146814528	0.705850899	0.827307172
	CHRM4	-1.912171348	-1.03790314	14.48728369	0.001187341	0.004797205
	CHRM5	-0.010261496	-0.620761047	0.000705641	0.979084934	0.988485321
	CHRNA2	-1.817789951	-2.240834766	5.68491097	0.026857245	0.072464516
	CHRNA3	-1.145893326	0.118866658	10.68186855	0.004046469	0.014161835
	CHRNA5	-0.180621379	5.101893604	5.807634477	0.026256232	0.071154363
	CHRNA7	-0.269645031	-0.430992636	0.364191247	0.55333127	0.714955716
	CHRNB1	1.36550834	5.023121175	205.9780016	1.19E-11	3.20E-10
	CHRNB2	1.16077174	-0.150305507	10.96445747	0.00367387	0.013037763
	CHRNB4	0.027933907	0.008805282	0.006474028	0.936712032	0.965981876
	CHRND	1.18232797	-1.502117346	4.980238002	0.037937658	0.096596889
	CHRNE	-1.162479148	-2.23480304	3.027457297	0.097502675	0.206492374
	CHRNG	-0.313102611	-0.185564886	0.866911614	0.36349827	0.544100548
	CHUK	-0.115905145	5.514951455	2.325896391	0.143707578	0.278819345
	CKB	-1.095937868	2.586898112	45.18787432	2.00E-06	1.54E-05
	CIRBP	0.016042333	5.966742282	0.05438331	0.818097828	0.899540358
	CISH	-0.010836443	0.03531008	0.000947365	0.975766657	0.986825325
	TBCB	0.125695682	5.26762486	2.146841975	0.159213458	0.301300186
	CKMT1B	-1.529193505	3.094721342	145.180203	2.41E-10	4.58E-09
	CKMT2	-0.102873363	-1.285780666	0.04378611	0.836490734	0.910141402
	ERCC8	-0.060446402	3.631580465	0.286837534	0.598467135	0.751424883
	CKS1B	0.043256418	6.623699304	0.482958492	0.495495617	0.666363145
	CKS2	-0.009605977	6.122984454	0.02339636	0.880043322	0.934961826
	AP2M1	0.003732352	8.309854762	0.004676001	0.946196505	0.971291612
	AP1S1	-0.133951861	6.17972517	4.110922056	0.05686563	0.134783707
	AP2S1	0.51428145	6.250809634	57.89383018	3.50E-07	3.20E-06
	AP3S1	0.118957907	5.328597251	2.695708616	0.117064446	0.238478679
	CLCN1	-2.876254031	-2.296766592	10.98603475	0.003092656	0.011213588
	CLCN2	-0.103107919	4.105164247	1.22694428	0.281825893	0.456597077
	CLCN3	-0.333809211	6.113371046	23.49184206	0.000111976	0.000577638
	CLCN4	2.826353326	2.534032209	202.7521913	1.37E-11	3.61E-10
	CLCN5	-0.739338094	3.143637742	23.69077054	0.000106946	0.000554192
	CLCN6	-0.091847169	3.914471208	0.698122081	0.413797739	0.593186572
	CLCN7	-0.250770964	6.836193891	17.16377506	0.000552655	0.002403374
	CLU	1.01678538	7.4897454	267.2657238	1.20E-12	4.36E-11
	CLIC1	-0.76317417	9.315132533	211.0910184	9.61E-12	2.65E-10
	CLIC2	1.328641088	-1.40975313	5.866136911	0.025648665	0.069744375
	CLK1	0.02204838	4.622340672	0.0411401	0.841423617	0.913018657
	CLK2	0.247164048	4.822980995	10.04543278	0.005047215	0.017147658
	CLK3	-0.000686755	4.908208068	7.34E-05	0.993253436	0.996236141
	TPP1	-0.447987049	5.55385138	37.1643929	7.32E-06	4.97E-05
	CLN3	-0.183205813	4.715828611	4.109905912	0.056893476	0.134837589
	CLN5	-1.15657085	3.903905489	62.6131221	1.97E-07	1.93E-06
	CLNS1A	0.214503627	6.82522166	12.4571888	0.002239822	0.008434435
	CLPTM1	0.52237518	7.031759813	77.63635178	3.87E-08	4.47E-07
	CLTA	-0.194699296	7.508558843	11.90103458	0.002683668	0.009903585
	CLTB	-0.645767221	6.76051004	111.1748449	2.22E-09	3.39E-08
	CLTC	0.103949681	9.823501943	4.227805134	0.053765417	0.128743104
	CCR4	0.005569027	0.489400109	0.000360205	0.985055696	0.991939199
	CCR6	0.078900632	0.57601099	0.084006008	0.775079577	0.872928615
	ACKR2	0.366889483	-0.074903542	1.02575356	0.323886801	0.503381078
	CMKLR1	0.783405562	0.065429207	6.440900746	0.020070165	0.056570149
	LTB4R	0.825701359	2.768127295	33.46849347	1.42E-05	9.03E-05
	ABCC2	0.498880924	4.805344561	30.6987944	2.41E-05	0.00014601
	CNGB1	0.686876489	-0.334130278	3.605513263	0.072892977	0.164478541
	CNGA1	-0.544774778	0.185691723	3.213665759	0.088966604	0.19230642
	CNGA4	0.077593836	-2.112184322	0.014542694	0.905282175	0.949496728
	PLK3	-0.147307942	3.351521875	1.518926449	0.232813127	0.397868898
	CNN1	-0.350928414	-0.918521378	0.640032242	0.433617296	0.611787584
	CNN2	-0.533359603	7.602055108	69.22323082	9.30E-08	9.87E-07
	CNN3	0.633608839	6.204065896	64.27809492	1.62E-07	1.62E-06
	CNP	0.199175488	6.813522632	10.6582613	0.004076026	0.01425393
	CNR1	0.292678258	-1.27207508	0.35604833	0.557788064	0.718549608
	CNR2	-0.123993452	2.173086289	0.633119523	0.436040512	0.613958264
	CNTF	-0.277967484	-0.018126425	0.771658496	0.390681898	0.570441572
	CNTFR	-1.149104069	-1.062265406	5.522173905	0.029783448	0.079029261
	CNTN1	0.257195222	0.92773632	0.828048303	0.374236413	0.554328411
	COL1A1	0.769987409	1.566855101	8.062855643	0.010478885	0.032437926
	COL2A1	-1.267975051	-2.109409467	3.365458323	0.081829379	0.180097025
	COL3A1	-2.107641683	-2.325966946	5.814006347	0.02501098	0.068218255
	COL4A1	0.943141924	-1.426745401	3.025273928	0.09824614	0.207766557
	COL4A2	0.208874008	-1.559510723	0.140577874	0.711889371	0.831741376
	COL4A3	3.254435721	2.069389445	204.9165671	1.25E-11	3.34E-10
	COL4A4	3.501595136	3.039509479	395.858462	3.49E-14	1.98E-12
	COL4A5	3.611613804	1.122232116	95.15168274	8.05E-09	1.08E-07
	COL4A6	2.535957128	-1.293687231	23.22614364	0.000113578	0.000584996
	COL5A1	3.083089867	1.402376863	162.3709187	9.41E-11	2.00E-09
	COL5A2	-0.604847043	0.089216242	3.621991805	0.072288707	0.163282697
	COL6A1	-1.473977648	4.254148971	199.860109	1.55E-11	4.02E-10
	COL6A2	-1.262524693	2.562269956	53.47111408	6.19E-07	5.36E-06
	COL6A3	1.722944566	-0.002513631	25.87174755	6.58E-05	0.000357531
	COL7A1	1.985908351	3.9484842	149.5825457	1.87E-10	3.65E-09
	COL8A1	-0.280197716	-0.750131168	0.415389197	0.526967419	0.693411397
	COL8A2	-0.226711916	-0.088630558	0.405421606	0.531902522	0.697261092
	COL9A1	-0.17269138	-1.746276505	0.087592447	0.770492063	0.869656146
	COL9A2	-1.490871996	-0.802639348	11.71134397	0.002869816	0.010499435
	COL9A3	-1.863261682	2.262638466	85.58681127	1.81E-08	2.25E-07
	COL10A1	-0.365460935	-1.013737184	0.529817751	0.475589971	0.648747148
	COL11A1	0.039533377	-2.127222275	0.003840183	0.951235552	0.974290519
	COL11A2	1.167821695	0.884816988	20.35826201	0.000238577	0.001134016
	COL12A1	-0.366484447	-0.208743872	1.023924999	0.324310599	0.503822964
	COL13A1	1.770268808	3.87502305	116.4179666	1.52E-09	2.44E-08
	COL15A1	1.494123545	-1.332350113	8.662640907	0.008366655	0.026717978
	COL16A1	-0.208947964	1.402448125	1.07910479	0.31193623	0.490757089
	COL17A1	-1.829974524	9.229249638	1025.921882	5.31E-18	1.11E-15
	COL19A1	0.286755371	0.292102709	1.116625796	0.30389873	0.482051934
	COMT	0.951350324	7.383213425	263.8272152	1.34E-12	4.80E-11
	COPA	-0.065971353	8.148508331	1.455804502	0.242405124	0.40988229
	COPB1	-0.246111215	7.843471212	21.472964	0.000180959	0.000885027
	KLF6	-0.348298292	6.755040619	26.92320317	5.22E-05	0.000290743
	SLC31A1	-0.235334269	6.013638517	13.71005115	0.001510018	0.005954941
	SLC31A2	-0.693147953	0.398199723	6.276036647	0.021504651	0.059997793
	CORT	-1.031075542	-1.686211484	3.171561086	0.090890861	0.195313144
	MAP3K8	-0.740690787	2.636029248	26.72744499	5.45E-05	0.00030198
	COX4I1	-0.335662464	7.545306988	36.03120977	8.92E-06	5.92E-05
	COX5B	-0.342096921	6.215257294	20.452244	0.000232934	0.001110796
	COX6A1	-0.119154369	7.082590838	3.984404828	0.060455774	0.141575279
	COX6B1	0.259810625	5.945656025	15.30771334	0.00093543	0.003871953
	COX6C	-0.194180944	5.004231618	5.401283802	0.031361853	0.082555194
	COX7A2	-0.766978382	5.745159465	123.9362954	9.08E-10	1.52E-08
	COX7B	0.530613931	6.208044467	55.35866212	4.83E-07	4.28E-06
	COX7C	-0.082146483	6.657731068	1.908250725	0.183185482	0.334588194
	COX8A	-0.239009878	6.632875708	15.47100171	0.000891998	0.003707894
	COX10	-0.379843901	4.277083377	12.3532775	0.002316132	0.008690767
	COX11	0.99934349	4.653623512	139.1123189	3.46E-10	6.34E-09
	COX15	-0.307879474	6.362767294	25.37904673	7.30E-05	0.000393561
	CP	0.947325405	0.664775424	13.08380511	0.001835406	0.007070041
	CPD	-0.006258101	7.284438132	0.010457483	0.919620217	0.957112035
	CPE	1.77797919	-0.50464379	19.96581483	0.000265399	0.001245122
	CLDN4	0.826972703	7.203415806	131.6939781	5.48E-10	9.67E-09
	CLDN3	1.96790352	5.022672708	398.4289237	3.29E-14	1.88E-12
	CLDN7	1.266799416	5.689073074	319.6810622	2.41E-13	1.09E-11
	CPM	-0.876520009	4.987111672	67.67245432	1.10E-07	1.14E-06
	CPN2	0.238267072	-0.260983305	0.554443448	0.465623169	0.64048385
	CPOX	0.698703829	5.467229878	86.38009336	1.69E-08	2.11E-07
	CPS1	3.484868871	1.437600313	135.8248423	4.30E-10	7.79E-09
	CPT1A	-1.172101481	8.199426772	433.0371205	1.54E-14	9.67E-13
	CPT1B	0.098960896	2.273581877	0.360164491	0.555504749	0.716658468
	CPT2	-0.31666432	5.067469748	13.46135716	0.001630706	0.006370866
	CR1	1.051182904	-1.740316564	3.172464101	0.090942693	0.195392681
	CR2	1.243637102	-0.636707366	8.464744236	0.009006587	0.028516354
	CRABP2	5.988184024	5.255909422	1227.282078	9.97E-19	3.07E-16
	CRAT	-1.44543208	5.627171954	229.7761038	4.56E-12	1.38E-10
	CREB1	0.119241155	5.693515513	2.819531407	0.109491036	0.226160266
	ATF2	-0.449953961	5.665757055	42.10238962	3.23E-06	2.39E-05
	CREBBP	0.027644904	7.233277556	0.204035505	0.65659603	0.794512638
	ATF6B	0.048403396	6.546193455	0.597558783	0.449019978	0.62565285
	CREBL2	-0.044148354	5.61842901	0.350940387	0.560564813	0.72068199
	CREM	0.269622412	3.372833597	5.778607702	0.026588007	0.071891989
	CRH	3.515237807	-2.325726565	14.0625137	0.00107661	0.00439018
	CRHBP	-1.197929342	-1.749234427	3.032158851	0.097671311	0.206780462
	CRIP1	-2.565568723	2.715659271	222.2987372	6.11E-12	1.80E-10
	CRIP2	0.598292985	1.756799656	7.401001655	0.013574313	0.040567567
	CRK	0.017508443	6.48748646	0.082508946	0.777034487	0.874085077
	CRKL	1.01269706	7.747137225	287.7108151	6.20E-13	2.44E-11
	CRMP1	-0.497301148	-1.694069944	0.59848334	0.448722034	0.625379395
	CRP	-0.064783113	-1.982471029	0.006557738	0.936308799	0.965856701
	CRX	0.067498046	2.329304741	0.161195117	0.692537752	0.818340864
	CRY1	0.101752489	4.606369714	0.9751837	0.335798356	0.515684746
	CRY2	-0.351844479	3.664769057	10.99113203	0.003637198	0.012926758
	CRYAB	-0.906715104	-1.652757901	2.35726169	0.141197231	0.275346609
	CRYBB2	1.345910932	-1.429226316	5.30779164	0.032739117	0.085354746
	CRYBB2P1	0.007539959	2.862137128	0.002431666	0.961185325	0.979496801
	CRYBB3	-0.248102761	0.000213537	0.457716039	0.506849153	0.676348752
	CRYGS	0.503934722	-0.629488802	1.042366246	0.320113296	0.499213941
	CRYM	-3.174948142	0.032040817	60.69575617	2.44E-07	2.34E-06
	CRYZ	0.298312893	7.009052728	24.4171507	9.06E-05	0.000477207
	CS	0.769226309	8.689167004	204.6497055	1.26E-11	3.36E-10
	MAPK14	-0.138464607	6.185242334	4.064568084	0.058151724	0.137178559
	CSE1L	-0.241674883	8.793045376	19.47439884	0.000298655	0.001385616
	CSF1	0.032566705	2.634934676	0.049610771	0.826118496	0.904153179
	CSF1R	-0.683150333	-1.304632986	1.929625576	0.180945943	0.331346814
	CSF2	0.267447098	-0.550807268	0.469208588	0.501631668	0.671753739
	CSF2RA	0.061015868	0.751596112	0.064678622	0.801980369	0.889474043
	CSF2RB	-0.933012906	-2.37203262	1.220514956	0.28259148	0.457251764
	CSF3	0.549130301	-2.516644932	0.521822366	0.478674813	0.651739303
	CSF3R	0.637663209	-1.675880004	1.1657253	0.293890476	0.470192667
	CSK	0.002493369	6.265244721	0.001275348	0.971884457	0.984967678
	CSNK1A1	0.089946757	7.698359985	2.512423095	0.129452409	0.257839085
	CSNK1D	-0.035647819	7.345828236	0.371165733	0.549584569	0.712016441
	CSNK1E	0.613521414	5.43102829	66.95599465	1.19E-07	1.23E-06
	CSNK1G2	0.024142141	6.544498152	0.131066894	0.721322984	0.837905841
	CSNK1G3	-0.173559671	5.319117608	4.552407987	0.04612418	0.113274422
	CSNK2A1	0.070643849	6.501810519	1.019032619	0.325430102	0.504996894
	CSNK2A2	-0.104245673	6.405024175	2.517047223	0.129121158	0.257334799
	CSNK2B	-0.199380461	7.02086356	10.63987168	0.004101938	0.01433124
	VCAN	-0.227459662	10.56099497	18.15320931	0.000422472	0.001892153
	NCAN	-0.006467536	-1.721989791	0.000100966	0.99208838	0.995902652
	CSPG4	0.151109972	-0.021381296	0.181591346	0.674799158	0.80677919
	CSRP1	-1.398373684	3.983643272	159.8367326	1.07E-10	2.21E-09
	CSRP2	0.416925093	1.787619735	4.70799029	0.042908334	0.106776335
	SLC25A10	-0.201636025	6.596352386	11.14805564	0.003448769	0.012326848
	CST1	7.902676794	6.513901412	4130.361897	1.09E-23	5.75E-20
	CST2	2.872879834	-1.787472171	12.80073032	0.00182062	0.007025397
	CST3	0.865173464	6.721764198	186.6674336	2.80E-11	6.85E-10
	CST4	5.8771089	3.264152179	781.4100609	7.29E-17	9.70E-15
	CST6	4.206486446	5.199708864	1273.309982	7.04E-19	2.44E-16
	CSTA	1.90087408	1.84152057	88.48116716	1.40E-08	1.77E-07
	CSTB	-0.186527491	6.577463428	7.675770886	0.012178966	0.036907782
	CSTF1	-0.120778488	5.904052567	3.029071822	0.097953639	0.207264336
	CSTF2	1.307882063	5.868038995	260.0022291	1.53E-12	5.40E-11
	CSTF3	-0.008975866	5.052849043	0.013773408	0.907806174	0.951041005
	NKX2-5	0.170624782	-0.904810832	0.18164114	0.674767446	0.806777852
	CTBS	-0.513149313	3.74722845	16.91886461	0.000591384	0.002556202
	CTBP1	-0.364271289	7.716912563	39.53791712	4.89E-06	3.47E-05
	CTBP2	0.028717257	6.919018148	0.245205475	0.626148539	0.772507879
	CTF1	1.031489663	1.394414501	24.3344143	9.23E-05	0.000485846
	CCN2	1.409746036	3.460037675	128.8004124	6.59E-10	1.14E-08
	CTH	-0.742024277	1.50623334	11.52393876	0.00304035	0.011052809
	CTNNA1	-0.024480905	9.133395953	0.238188654	0.631100991	0.775633325
	CTNNA2	0.880358921	-1.744105015	2.181742042	0.156126545	0.296950098
	CTNS	-0.071242798	4.421967662	0.613017009	0.443302615	0.620571889
	CTNNB1	0.158964813	8.368972019	9.317694382	0.006551641	0.021569702
	CTNND1	-0.416526583	5.137368225	20.66585677	0.000220819	0.001058959
	CTPS1	0.451797226	7.224838939	50.93438499	8.74E-07	7.33E-06
	CTRL	-0.387347064	0.667965928	2.082856239	0.165246552	0.309606879
	CTSB	-0.677856543	7.607603534	110.0704684	2.41E-09	3.64E-08
	CTSD	0.59957918	8.269650676	97.17141908	6.62E-09	9.01E-08
	CTSE	1.376160415	-2.392467242	2.842284418	0.107606441	0.223001136
	CTSH	1.476051853	5.22442761	378.419154	5.25E-14	2.83E-12
	CTSK	-0.234431877	-0.665023711	0.252766019	0.620920932	0.768638497
	CTSL	0.188541401	5.12986731	3.712447584	0.069096066	0.157378854
	CTSV	0.414458599	3.11098044	12.13974481	0.002482196	0.009248091
	CTSLP2	-0.411652399	-1.53849437	0.511953887	0.483046535	0.655066347
	CTSO	-0.04174354	1.368149596	0.035853103	0.851827003	0.919016892
	CTSS	-1.722013614	3.300720208	135.6345387	4.28E-10	7.76E-09
	CTSW	0.101306524	-1.018823134	0.044304806	0.835535343	0.909439596
	CTSZ	-0.512992272	7.24943052	81.37430785	2.69E-08	3.22E-07
	CUX1	0.349565999	6.799436313	32.65688879	1.65E-05	0.000103676
	CX3CR1	0.633183776	0.055452232	4.124853003	0.056491764	0.134037029
	CXADR	0.892642762	4.639071842	109.0531814	2.60E-09	3.90E-08
	CYB5A	-0.317796236	3.768464679	8.96355453	0.007460468	0.024187362
	CYB561	0.900843128	7.083943786	234.4502576	3.82E-12	1.19E-10
	CYBA	-0.507958216	7.94060565	82.22192593	2.48E-08	2.99E-07
	CYBB	-0.011594847	-0.821239263	0.000715474	0.978939959	0.98842276
	CYC1	-0.4319496	7.234996585	44.7432205	2.14E-06	1.64E-05
	CYLC2	1.759918852	-2.348794702	6.129613864	0.022352957	0.062029021
	CYLD	0.03247705	4.779196377	0.148002427	0.704723261	0.826775386
	CYP1A1	0.900294055	1.947613492	21.6967565	0.000171381	0.000843661
	CYP1A2	-0.289678944	0.046284578	0.833914325	0.372589004	0.552977714
	CYP1B1	-0.065936751	6.989561631	0.853495976	0.367147988	0.54741107
	CYP2B6	2.009243938	3.467478092	207.6428779	1.11E-11	3.01E-10
	CYP2B7P	-0.039202921	1.874757084	0.037119145	0.849266782	0.917709347
	CYP2C19	-0.15556275	-0.233659938	0.197100625	0.662088877	0.798387283
	CYP2C9	-0.769053267	-0.336711177	4.507381212	0.047125466	0.115430046
	CYP2C18	-5.148055641	1.19548357	168.3704692	4.60E-11	1.06E-09
	CYP2D7	0.450604639	0.412655687	1.754523404	0.20102219	0.357871881
	CYP2D6	-0.038431548	-1.870525002	0.004521173	0.947097884	0.971826543
	CYP2E1	0.150073432	0.786831524	0.365553346	0.552590275	0.71440132
	CYP2F1	1.430066107	-1.895995094	4.248206877	0.053150757	0.12757246
	CYP2J2	1.41063354	1.025870149	36.82480147	7.77E-06	5.24E-05
	CYP3A4	-0.359843859	4.159499399	8.401597256	0.009206811	0.029097892
	CYP3A5	-0.984297046	5.67923806	90.74257167	1.14E-08	1.48E-07
	CYP4A11	-0.780010138	-1.243361643	2.364944723	0.140653021	0.27465093
	CYP8B1	0.429694734	-0.519430622	1.334875944	0.262276996	0.434290258
	CYP11A1	-0.099420087	-2.239493199	0.01635493	0.899577293	0.945845572
	CYP19A1	1.091072754	-1.89550278	2.933900865	0.103014609	0.215364103
	CYP21A1P	-0.188115444	-1.435448559	0.150817558	0.702098885	0.824907538
	CYP24A1	0.991209818	2.680044083	43.41409705	2.63E-06	1.98E-05
	CYP26A1	0.350725137	-0.826127983	0.490142436	0.492364988	0.663743845
	CYP27A1	4.121078123	4.341889196	1111.561051	2.51E-18	6.21E-16
	CYP27B1	1.370326232	1.587705054	46.97764165	1.54E-06	1.22E-05
	CYP51A1	0.123523497	5.937173549	3.656345877	0.071051634	0.160957189
	DAB1	0.195878279	0.661574467	0.510994308	0.483400065	0.655377261
	DAB2	0.460085644	0.34901853	1.666079088	0.212271669	0.371997353
	DACH1	-0.57763898	0.475809734	4.271510619	0.052660043	0.12655591
	DAD1	-0.007332243	5.662340888	0.011556091	0.915519752	0.954954963
	CD55	-3.88389424	6.951400764	1576.114031	9.51E-20	5.23E-17
	DAG1	-0.19246869	7.844879361	11.40695213	0.003161235	0.011437089
	DGKA	-1.521516953	4.990466039	242.6627846	2.82E-12	9.13E-11
	DGKB	0.233499294	0.358186801	0.600470874	0.447936057	0.624799864
	DGKG	1.751428929	3.55752111	180.4904177	3.75E-11	8.87E-10
	DGKQ	-0.755085377	5.023669979	85.46917381	1.83E-08	2.27E-07
	DAP	-0.418976476	7.544891755	58.06681879	3.42E-07	3.15E-06
	DAPK1	-0.638540119	9.150010811	116.2612584	1.54E-09	2.46E-08
	DAPK3	-0.331829167	4.970132543	17.91189821	0.000450749	0.002002814
	DARS1	0.114222552	6.599250962	3.557217347	0.07466617	0.167604832
	DAXX	0.156297016	6.596025768	5.694188289	0.027579942	0.074079309
	BRINP1	-1.096552832	-1.856108037	2.416161724	0.136439603	0.268329408
	DBI	-0.424641917	6.446864145	45.60503693	1.88E-06	1.46E-05
	DBN1	-0.059631646	6.767576079	0.798281001	0.382783629	0.56280035
	DBP	1.47855252	1.694744895	34.8302084	1.11E-05	7.19E-05
	DBT	0.331044634	4.958701183	17.79331743	0.000465409	0.002059278
	DCC	-0.75107775	-0.964553559	2.997658407	0.099654541	0.210222374
	ECI1	-0.37116597	5.694078772	24.70479716	8.49E-05	0.000450603
	DCK	-0.684835149	4.913131402	67.6282835	1.11E-07	1.15E-06
	DCN	-1.117707568	-0.730468566	6.870732696	0.016838832	0.048743891
	DCTD	-0.152637134	6.350767788	5.033135609	0.036978894	0.094561835
	ACE	-1.268795294	2.682039416	56.23625767	4.31E-07	3.86E-06
	DCT	-0.102671313	-1.433643823	0.043277505	0.837431025	0.910676023
	DCTN1	-0.156291994	7.687887724	7.788805578	0.011652398	0.035544869
	DCX	0.026515108	-0.416145155	0.005960248	0.939270149	0.967218286
	DDB1	-0.154323542	8.532563341	7.391017427	0.013627995	0.040704934
	DDB2	-0.187719778	4.112094969	3.426152234	0.079778409	0.176644535
	DDC	-0.975919236	-2.611992101	1.341111026	0.260328732	0.431932112
	AKR1C1	-3.696313345	4.205452564	652.4030616	3.57E-16	3.77E-14
	AKR1C2	-3.310947808	3.816722792	487.9880594	5.17E-15	3.84E-13
	GADD45A	-0.721562826	5.255504589	98.30891197	6.03E-09	8.33E-08
	DDIT3	0.924015982	4.160639426	73.91143371	5.65E-08	6.30E-07
	DDOST	0.109419539	7.423894377	3.730564025	0.068477939	0.156267889
	DDT	0.167327203	5.740873095	6.581601522	0.018925618	0.053821576
	DDX1	-0.084255399	7.248170109	2.147043435	0.159194896	0.30128668
	DDX3X	-0.094772284	8.782820337	2.224228353	0.152274511	0.291410097
	DDX5	-0.140726118	9.113100454	5.393363213	0.031471995	0.082771315
	DDX6	0.045204833	7.787582888	0.566536439	0.460861548	0.636508568
	DMXL1	0.352843104	5.323931885	20.25468549	0.000244798	0.001159781
	DHX8	-0.035959879	6.723342346	0.354382817	0.558665849	0.719399243
	DHX9	0.366543256	8.786231125	42.60967993	2.98E-06	2.22E-05
	DDX10	-0.023625291	6.369874121	0.135458801	0.716905652	0.835196985
	DDX11	0.128099562	7.152614529	5.01646177	0.037259182	0.095163379
	DHX15	-0.130995726	7.812571622	5.465794083	0.030480865	0.080582546
	DECR1	-0.53430378	4.981194928	48.79750647	1.18E-06	9.62E-06
	DES	0.254760956	-2.002653862	0.138119126	0.714291119	0.833550363
	CFD	-0.256859285	2.708762172	3.554819115	0.074756396	0.167750248
	DFFA	-0.057023112	7.191767656	0.972920543	0.336345994	0.516285227
	DFFB	0.175586443	3.104707556	1.895825961	0.184551854	0.336577825
	TIMM8A	1.088686482	4.124403532	106.9437253	3.05E-09	4.50E-08
	GSDME	-0.934055029	2.783040993	41.69061748	3.45E-06	2.53E-05
	COCH	-1.074865582	4.145355204	134.4578893	4.60E-10	8.28E-09
	DGUOK	0.047886972	4.988222415	0.351014471	0.560523814	0.720665667
	DHCR7	0.311426938	6.972101919	23.72079509	0.000106207	0.000550683
	DHCR24	-0.470457342	8.503432456	71.70622109	7.12E-08	7.78E-07
	DHFR	0.508392408	7.6734883	87.49377983	1.52E-08	1.92E-07
	DHODH	0.184881339	4.059560912	3.347121716	0.083057842	0.182207665
	DHPS	-0.140087339	5.298460868	3.454143687	0.078653201	0.174666405
	CYB5R3	-0.873810978	7.710939519	214.7148988	8.28E-12	2.33E-10
	NQO1	-0.189460758	8.074492642	6.166857949	0.022515959	0.062436211
	DIAPH1	0.016760293	8.72522021	0.093124823	0.763558793	0.865237578
	DIAPH2	0.134393536	5.447780271	3.038268946	0.097480998	0.206463046
	SEPTIN1	-0.161069417	0.611876233	0.365263916	0.552746422	0.714521857
	DIO2	-0.617085085	-1.422707276	1.445809135	0.244048683	0.411928628
	DIO3	-0.13166637	2.640887842	0.598625074	0.448621888	0.625329447
	DKC1	0.390068839	7.811609854	23.7639034	0.000105158	0.00054621
	DLAT	-0.304949726	7.106448728	28.27299404	3.93E-05	0.00022651
	DLD	-0.277594234	6.727160466	20.56014783	0.000226725	0.001084126
	DLG1	0.116653405	6.466657829	3.649059448	0.071310298	0.161446075
	DLG2	-0.968412583	1.729078912	20.9301777	0.000206807	0.0009983
	DLG3	-0.189947982	5.751030299	5.393000259	0.031477054	0.082775782
	DLG4	-0.128476295	4.484966864	1.692319853	0.208849379	0.367784105
	DLST	-0.560943145	6.966747101	86.01681255	1.74E-08	2.17E-07
	DLSTP1	-0.284338532	0.330080493	1.021062258	0.324964534	0.504422845
	DLX1	0.236964792	0.884143335	0.801104376	0.381961668	0.562093257
	DLX2	-0.255948753	0.098543224	0.625606443	0.438736041	0.616601371
	DLX3	1.451465275	-1.360023607	6.010187584	0.0241072	0.066063699
	DLX4	2.039116681	0.021958454	33.98012128	1.30E-05	8.34E-05
	DLX5	2.624365428	-1.977899568	11.55071427	0.00277058	0.010184413
	DLX6	0.596169011	1.011486695	4.61250989	0.044851352	0.110653477
	DMBT1	-3.078751123	0.544949564	59.03348548	3.11E-07	2.89E-06
	DMD	-0.327215032	-0.467827026	0.906342466	0.353054327	0.533865361
	SARDH	0.134516113	1.425491506	0.398860898	0.535202455	0.699951594
	DNM1	-1.576076379	6.079284021	411.7864217	2.44E-14	1.45E-12
	DMPK	0.541408249	3.203545613	16.56151797	0.000653406	0.002799509
	DMWD	0.258133639	4.849966944	10.16909778	0.004832109	0.016542586
	DNA2	0.124716531	4.809824769	1.941202804	0.179622211	0.329815995
	DNAH5	0.659111632	2.716646434	14.98301625	0.001028963	0.004216749
	DNAH6	-0.406479187	-1.065043705	0.830750705	0.373519473	0.553561988
	DNAH8	-1.8951479	-1.740333426	9.46388261	0.00603128	0.020059389
	DNAH9	-0.869172842	-1.473910184	2.427516721	0.135779292	0.267491088
	DNASE1	0.001501783	4.33417207	0.000188176	0.989198167	0.994695566
	DNASE1L1	-0.763149848	5.659605334	103.694486	3.92E-09	5.64E-08
	DNASE1L2	0.24866435	1.202798919	0.908702339	0.352428721	0.533273916
	DNASE2	0.377353288	4.308278769	16.21024064	0.000721475	0.003061305
	DYNC1H1	-0.028623874	8.958911598	0.218983656	0.645137676	0.786397599
	DYNC1I1	1.390009813	-1.094440524	9.445222749	0.006279903	0.020791879
	DYNC1I2	-0.330934381	6.664338172	27.56111667	4.56E-05	0.000257952
	DYNC1LI2	-0.341523824	6.782478294	29.165787	3.27E-05	0.000192133
	DNM2	-0.349295617	7.527293187	38.87296307	5.47E-06	3.82E-05
	DNMT1	0.327008095	8.243716354	28.16360561	4.02E-05	0.000231302
	TRDMT1	0.116224352	2.900828699	0.727703652	0.40425292	0.583532418
	DNMT3A	-0.091915572	5.002542839	1.347683363	0.260059417	0.431621051
	DNMT3B	0.973999744	3.305297472	56.99195621	3.92E-07	3.55E-06
	DOCK1	-0.341154696	6.049417663	28.40627096	3.82E-05	0.000221029
	DOCK2	0.445482205	1.584961944	5.462983954	0.030519145	0.080660979
	DOCK3	2.951477869	2.816785404	298.4746388	4.47E-13	1.83E-11
	DOK1	0.114692107	3.974717817	1.257345452	0.276124326	0.450458766
	DXO	-0.036053334	3.666648124	0.096820858	0.759066152	0.861887341
	DPAGT1	0.347830903	8.018212244	38.6062058	5.72E-06	3.98E-05
	DPEP1	-3.391263286	6.924052332	1140.145336	1.98E-18	5.50E-16
	DPH1	0.099390212	5.641376629	2.074111703	0.166089537	0.310810899
	DPH2	0.213778362	6.186411981	5.403824957	0.031326604	0.082495893
	DPP4	-3.740302949	6.277825255	1715.94475	4.28E-20	2.62E-17
	DPP6	-0.182111057	-0.152963597	0.319173838	0.578717581	0.73531011
	DPYD	-1.48821051	4.770631748	150.2575047	1.80E-10	3.54E-09
	DPYS	-1.002332978	-1.743959018	3.054179297	0.096622462	0.20505641
	DPYSL2	0.494227367	7.196744354	69.64755483	8.88E-08	9.48E-07
	DPYSL3	-1.190434016	3.076455865	70.43721552	8.16E-08	8.78E-07
	DR1	0.137177708	6.377809705	4.302164698	0.051894248	0.125080268
	DRD1	-1.554397674	2.721936795	79.94441245	3.09E-08	3.64E-07
	DRD2	-0.383564053	-2.100870957	0.369938686	0.550225661	0.71260195
	DRD3	0.158383243	-2.480527088	0.0417206	0.840289034	0.912368242
	DRD4	-0.51833	-1.30453014	0.832287606	0.373101759	0.553191638
	DRG2	0.178938797	5.058764539	3.893285094	0.063203657	0.146617139
	ARID3A	-0.64748551	2.540496196	16.97573955	0.00058214	0.002519962
	DRP2	0.889397172	-0.067728771	6.59891122	0.018796354	0.053509283
	ATN1	0.173339872	8.353333583	10.96771159	0.003666268	0.013012538
	DSC1	-0.016439313	-0.845194452	0.001662671	0.96790093	0.982619164
	DSC2	0.521190562	4.317378674	30.33062302	2.59E-05	0.000155857
	DSC3	-0.655380822	-0.505809441	2.444968922	0.134431613	0.26551227
	DSCAM	1.585366681	-1.836116189	6.622696647	0.018523477	0.05289411
	RCAN1	-0.539780011	3.657461128	23.35762111	0.00011552	0.000593491
	DSG2	0.20643731	7.505836175	12.82624819	0.001990589	0.007588004
	DSG3	0.758595406	-0.119585538	4.901894147	0.039259871	0.099282898
	TSC22D3	3.084521597	4.697457961	372.3748999	6.08E-14	3.20E-12
	DSP	0.503747317	7.43803057	68.82597911	9.71E-08	1.03E-06
	DSPP	-0.594868177	-1.636372605	1.216957552	0.283796279	0.458646172
	SLC26A2	0.448270703	3.901631343	16.66807564	0.000634185	0.002723796
	DTNA	-0.304729405	-0.543212319	0.672967732	0.42220456	0.601055736
	DTNB	1.8525718	2.722674226	156.1368126	1.30E-10	2.65E-09
	HBEGF	0.68489955	3.088083024	23.95479103	0.00010065	0.000525178
	DTX1	1.730164504	-2.370948675	4.116084276	0.055993386	0.133003204
	DTYMK	-0.063438239	6.529041684	0.956638601	0.340323318	0.52063165
	ECM2	-1.294604782	-1.978098508	3.692070514	0.069468351	0.158117547
	DUSP1	0.869911265	2.571884154	28.91314654	3.45E-05	0.00020117
	DUSP3	0.312146509	5.978962973	20.60941205	0.000223951	0.001072418
	DUSP4	0.193134	7.544521246	8.116145838	0.010266041	0.031898875
	DUSP5	0.529253258	5.878338383	42.40102944	3.08E-06	2.29E-05
	DUSP6	-0.15796304	5.737893726	3.482265767	0.077541343	0.172683951
	DUSP7	-0.317662387	3.611973106	7.404893209	0.013553102	0.040513358
	DUSP8	-0.110305883	2.213111066	0.348075822	0.562154821	0.721917934
	DUSP9	-0.002272547	-0.521765111	4.19E-05	0.994902576	0.996981905
	DUT	0.321278132	6.838680769	24.32355087	9.25E-05	0.000486762
	DVL1	-0.132811983	7.803880303	4.960546468	0.03821694	0.097129813
	DVL2	0.077978724	5.556098909	1.361113356	0.257777184	0.428831826
	DVL3	0.496131931	7.084477155	71.8630531	7.00E-08	7.66E-07
	DYRK1A	0.007113587	5.494025281	0.009171828	0.92470624	0.959300876
	TOR1A	0.236795399	5.598707983	10.08935783	0.004969609	0.016936536
	E2F1	-0.01852755	7.169740614	0.066233892	0.799667414	0.887991804
	E2F2	0.194970549	3.843196492	3.283822552	0.085798374	0.18708359
	E2F3	0.4743169	4.938093055	26.59140796	5.61E-05	0.000309928
	E2F4	0.165030831	6.565532115	4.863975639	0.039937922	0.100669369
	E2F5	-0.243442431	3.847562469	5.579411715	0.028996692	0.077317671
	E2F6	-0.183917887	4.901931242	5.876744012	0.025485161	0.069351962
	E4F1	-0.328030252	5.082317172	20.02998587	0.000259112	0.001219966
	EBF1	-0.037556796	1.430928801	0.03387683	0.85591898	0.921205284
	GPR183	-4.940387625	-0.07166355	76.38581337	1.50E-08	1.89E-07
	ECE1	0.275870178	7.756477992	17.32621239	0.000528525	0.002309867
	TYMP	-0.713437949	3.650342454	38.93941174	5.41E-06	3.79E-05
	ECH1	-0.44924377	6.094943138	50.29612452	9.55E-07	7.94E-06
	ECHS1	-0.264429875	6.813132176	19.66865794	0.000284115	0.001323512
	ECM1	-0.320625573	0.891984283	1.412290262	0.249318344	0.418428948
	ECT2	0.638344891	7.969056955	145.9354844	2.31E-10	4.41E-09
	EDA	-0.132488777	2.55954256	0.833704541	0.372642939	0.552977714
	LPAR1	0.935308963	3.482811561	63.39895717	1.80E-07	1.77E-06
	S1PR3	2.74485262	2.733193031	176.2805377	4.60E-11	1.06E-09
	EDN1	1.123357256	3.816271052	96.93133751	6.75E-09	9.16E-08
	EDN2	2.318749815	-0.20773488	20.58624348	0.000227209	0.001086048
	EDNRA	-2.259890795	-0.273246981	23.51688013	0.000112422	0.000579606
	EDNRB	0.295444992	-2.307505182	0.188322087	0.669177068	0.803370096
	PHC1	0.537821183	6.035374416	64.72686231	1.54E-07	1.55E-06
	PHC2	-0.058065156	7.725227952	0.925753508	0.348053001	0.528807149
	EEF1A1	-0.088008622	13.01554065	3.70379193	0.069393669	0.15797483
	EEF1A2	6.352804806	7.182704409	5117.098069	1.42E-24	1.71E-20
	EEF1B2	-0.676740772	7.992848703	153.3071973	1.52E-10	3.03E-09
	EEF1D	0.112524651	8.455873692	3.844309735	0.064740046	0.149340426
	EEF1G	0.070987076	10.43757976	2.008891267	0.17256734	0.320003749
	EEF2	-0.189048718	11.13315853	12.14335254	0.00247926	0.009238457
	EIF2D	-0.614191812	4.985610477	65.63913688	1.39E-07	1.41E-06
	EFNA1	1.08123507	2.630406853	56.47125279	4.19E-07	3.76E-06
	EFNA2	-4.773733507	3.219489959	736.6284076	1.18E-16	1.45E-14
	EFNA3	0.77873766	0.895298614	9.329712917	0.006523687	0.021496458
	EFNA4	0.172467301	2.770841948	1.263624423	0.274966007	0.449153157
	EFNA5	0.68899281	5.476468906	83.84369474	2.13E-08	2.60E-07
	EFNB1	-3.135502146	5.878297556	1144.258531	1.91E-18	5.37E-16
	EFNB2	-1.698558432	7.454198037	834.0221239	3.66E-17	5.49E-15
	EFNB3	0.730994487	-0.216241227	3.631971259	0.071932439	0.162645147
	EGF	1.110925326	0.72998476	11.94697614	0.002644088	0.009768459
	CELSR3	0.238804434	5.990191538	10.56236272	0.004213188	0.014663584
	CELSR2	0.436036871	4.185748619	11.52503113	0.00303905	0.011049606
	MEGF6	1.053307813	4.424277705	107.7839073	2.86E-09	4.24E-08
	MEGF8	1.253947501	5.779789727	257.5701009	1.66E-12	5.79E-11
	MEGF9	0.789836007	4.829296303	92.04009272	1.02E-08	1.34E-07
	EGFR	1.455634388	10.54660781	776.4342147	7.11E-17	9.52E-15
	EGR1	-1.706550594	4.28665551	41.41494824	3.60E-06	2.64E-05
	EGR2	2.139185498	-0.897308353	10.87628712	0.003791419	0.013385953
	EGR3	0.580291648	-1.461885626	1.065654065	0.314974388	0.494180722
	EGR4	2.483970236	1.343961848	99.69204741	5.40E-09	7.53E-08
	EHHADH	0.44268943	3.876150167	18.12364334	0.000425832	0.001904939
	EIF1AX	-0.030269295	6.688639886	0.246399221	0.625314867	0.772048241
	EIF2S1	-0.071722121	6.857550513	1.31042426	0.266531618	0.438910035
	EIF2B1	0.007495804	6.002291728	0.010642883	0.918913454	0.956716282
	EIF2S3	0.108720652	7.852454348	3.061168091	0.096315806	0.204520826
	EPHA2	-0.814069043	9.035244567	257.6342085	1.66E-12	5.78E-11
	EIF4A1	-0.116833772	8.899039297	3.235312744	0.087970163	0.190731001
	EIF4A2	0.466357256	7.342967495	62.88808226	1.91E-07	1.87E-06
	EIF4B	-0.039613222	9.482618843	0.536860254	0.472678544	0.645977138
	EIF4E	-0.268195895	6.383408332	14.81563685	0.001081177	0.004407437
	EIF4EBP1	-0.080083455	6.234031071	1.114296234	0.304386139	0.482571274
	EIF4EBP2	-0.052706877	6.918257492	0.710084049	0.409896846	0.589324486
	EIF4G1	0.392777888	10.28827836	45.30869828	1.97E-06	1.52E-05
	EIF4G2	0.105747721	10.43556608	3.530041733	0.075694075	0.169421869
	EIF5	-0.052016228	7.984141683	0.88736005	0.358015793	0.538760242
	EIF5A	0.026131981	9.293086359	0.232213941	0.635390188	0.778835858
	SERPINB1	-0.017965678	5.879725322	0.055647125	0.816036762	0.897963925
	ELAVL2	-1.12718483	-1.665641592	4.317971477	0.051458054	0.1242333
	ELAVL1	0.147348191	7.073393767	5.654515623	0.028060565	0.075102524
	ELAVL3	-0.377663394	-0.556018147	1.056529675	0.316934183	0.495898383
	ELAVL4	0.4830195	-0.515275187	1.555075196	0.227556422	0.391677462
	ELF1	-0.288446688	5.336399295	15.0593252	0.00100607	0.004132518
	ELF2	0.202431192	4.736218801	5.50573925	0.02994945	0.079400516
	ELF3	-1.063386562	7.371503825	218.6187168	7.07E-12	2.03E-10
	ELF4	0.48097871	6.348756204	57.37578967	3.73E-07	3.40E-06
	ELK1	-0.035601255	6.0689144	0.277052755	0.604729146	0.756406219
	ELK3	0.089256115	6.454228298	1.555070765	0.227539629	0.391674122
	ELK4	-0.347645808	5.737311232	21.95448397	0.000161017	0.000797406
	ELN	1.913935084	-0.777287209	10.85194953	0.003830006	0.013504626
	EML1	-2.268739244	4.931566253	537.6141127	2.12E-15	1.81E-13
	EMD	0.497704866	6.337693534	61.67354838	2.20E-07	2.14E-06
	MARK2	-0.370092866	6.680627895	36.11725983	8.79E-06	5.84E-05
	EMP1	0.666599346	6.574107278	84.04698295	2.09E-08	2.56E-07
	EMP2	0.062920902	6.104121164	0.72344972	0.405604558	0.58513117
	EMP3	0.563875429	4.63497465	49.35859815	1.09E-06	8.96E-06
	EMX1	-3.134038477	-1.056018553	25.48542215	5.96E-05	0.000327083
	CTTN	-0.22481356	9.426542772	20.42517786	0.000234521	0.001117758
	EMX2	-0.367658065	-0.887118116	0.595086886	0.449973459	0.626551037
	EN1	-4.322075168	3.744014119	877.3018083	2.29E-17	3.78E-15
	EN2	-0.68335075	1.782671988	11.5088628	0.003055589	0.011099027
	ENDOG	-0.385087329	4.034654734	14.49838359	0.001188457	0.004800981
	ENG	1.480774405	1.076618582	39.0567717	5.31E-06	3.73E-05
	ENO1	0.28438377	11.02080091	24.94424405	8.05E-05	0.000430015
	ENO2	0.424303013	3.443209634	11.55341612	0.003010484	0.010956319
	ENO3	-0.15726946	2.297974767	0.910579281	0.351942696	0.532691319
	ENPEP	0.008692089	0.251300451	0.000735701	0.97864388	0.988275169
	ENSA	0.39874017	7.148539501	43.42330245	2.62E-06	1.98E-05
	SLC29A1	0.639601381	5.457559155	71.33912223	7.40E-08	8.04E-07
	EP300	-0.013200506	7.246608448	0.038287255	0.846944536	0.916260845
	EPAS1	0.254071952	6.474959438	9.969560359	0.005184469	0.0175394
	EPB41	0.350404164	4.62777809	14.71931707	0.001112564	0.004525595
	EPB41L1	-1.013852963	8.84625014	306.2134178	3.55E-13	1.53E-11
	EPB41L2	0.920521824	8.572312306	202.2885125	1.39E-11	3.67E-10
	DMTN	-1.122593949	6.04206662	286.1735177	6.50E-13	2.53E-11
	STOM	-0.592191013	4.858690506	31.41734399	2.09E-05	0.000128739
	EPHA1	1.682540693	3.627427478	196.4361463	1.80E-11	4.58E-10
	EPHA3	-0.360315471	-2.366975175	0.257993466	0.617259663	0.765552464
	EPHA4	0.280257297	5.383749772	15.95819974	0.000775167	0.003270709
	EPHA5	0.405262652	-1.906297706	0.319881603	0.578339706	0.734971634
	EPHA7	1.340098869	3.019678357	90.83733045	1.13E-08	1.47E-07
	EPHA8	-0.333629051	-1.124985529	0.578045147	0.45645013	0.632629756
	EPHB1	3.373558474	-0.76280511	44.18880415	2.02E-06	1.55E-05
	EPHB2	1.343012682	4.887867898	262.7840894	1.39E-12	4.97E-11
	EPHB3	3.105373019	2.807940037	310.1790058	3.16E-13	1.37E-11
	EPHB4	0.596710237	6.822805647	87.96882476	1.46E-08	1.84E-07
	EPHB6	2.972205531	6.637040809	988.7507105	7.49E-18	1.48E-15
	EPHX1	-0.335751892	6.728668282	30.50847467	2.50E-05	0.000151092
	EPHX2	-0.374971532	1.146979927	2.209685678	0.153551301	0.293130256
	STX2	-1.015932667	4.615124596	118.3386081	1.33E-09	2.16E-08
	CLN8	0.348111462	3.958286907	13.57687569	0.00157337	0.006177986
	EPOR	0.660586371	1.43098481	10.01272498	0.005106126	0.017314019
	EPRS1	-0.610107034	7.672978096	82.05981433	2.52E-08	3.04E-07
	EPS8	-0.770662136	7.9079426	190.6786069	2.33E-11	5.79E-10
	EPS15	-0.078674652	5.904354015	1.304648789	0.267553793	0.440126073
	NR2F6	-0.128186964	5.775959744	3.532507874	0.075600121	0.169254673
	ERBB2	0.193330232	7.220972153	8.344047189	0.009410089	0.029637342
	ERBB3	0.708151797	6.437960688	63.76576118	1.72E-07	1.71E-06
	ERBB4	1.005498735	0.71388149	13.06208506	0.001847978	0.007109122
	ERCC1	0.353926586	6.497943728	30.83605489	2.35E-05	0.000142711
	ERCC2	0.377323729	4.757801615	19.71764964	0.000280574	0.001308864
	EREG	1.515948859	8.974767135	659.1348027	3.24E-16	3.51E-14
	EYA4	0.175511047	3.850639884	2.988954232	0.10004717	0.210865084
	ERCC3	0.288751039	6.128062789	19.74919388	0.000278319	0.001300185
	ERCC4	0.209615613	4.426572483	5.748367898	0.02693857	0.072630307
	ERCC5	-1.552839321	4.37839041	243.7036071	2.71E-12	8.88E-11
	ERCC6	0.461793677	4.999839584	37.42956387	6.99E-06	4.77E-05
	ERF	0.257854148	5.505232811	11.41970477	0.003147779	0.011394659
	ERH	0.188609421	6.558109792	7.908380869	0.011122988	0.034151161
	ERN1	0.125882746	4.807352368	2.538724221	0.127581786	0.254728897
	ERV3-1	-0.547805494	1.415273402	6.699539662	0.01802658	0.0516941
	FBL	0.398970343	7.417468009	44.50007419	2.22E-06	1.70E-05
	ESD	-1.00886056	5.476912075	124.3990222	8.80E-10	1.48E-08
	ESR1	0.135008558	3.65406518	1.680700418	0.210354518	0.369718674
	ESR2	0.478460832	0.790226528	4.181889471	0.054961297	0.131035563
	ESRRA	-0.649619912	6.147445588	88.7583857	1.36E-08	1.73E-07
	ESRRB	-0.858924717	-1.361182697	2.946543036	0.10238958	0.214414008
	ESRRG	0.015586703	1.609949391	0.003236344	0.955227652	0.976581158
	ETF1	-0.070892978	7.939882464	1.57382372	0.224863787	0.388055946
	ETFA	-0.087564375	6.716145027	1.848021729	0.189927776	0.34349338
	ETFB	-0.390699063	5.86953272	33.12215595	1.51E-05	9.58E-05
	ETFDH	-0.933565216	4.26533121	75.66173994	4.72E-08	5.34E-07
	ETS1	0.091384602	7.18199884	1.16684335	0.293570036	0.469879547
	ETS2	-0.636745184	5.495625496	82.03276311	2.53E-08	3.04E-07
	ETV1	-0.167153671	4.595524475	2.760370436	0.113034601	0.232043863
	ETV2	-0.333841338	-1.125306522	0.293586909	0.594255317	0.747908111
	ETV3	0.026838918	4.928414084	0.092408999	0.764440162	0.865548961
	ETV4	0.174063526	5.924460222	6.625046612	0.01858847	0.053028618
	ETV5	0.475916543	6.589604337	49.17160164	1.12E-06	9.17E-06
	ETV6	0.248555344	5.420898982	11.51595412	0.003048251	0.01107702
	EVC	0.277974557	1.020404102	1.50744065	0.234522822	0.399780307
	MECOM	-0.980476101	4.927615442	117.9110846	1.37E-09	2.22E-08
	EVI2A	1.742089292	-1.686784271	9.018505583	0.007266374	0.023616165
	EVI2B	-2.311864414	-1.188336216	11.2252187	0.003285277	0.011835523
	EVPL	-0.287597249	7.941496002	28.33729458	3.88E-05	0.000223809
	EVX1	-1.981398905	-0.35989567	23.17917595	0.000121694	0.000621815
	EWSR1	0.089116165	8.274021967	2.1685963	0.157224613	0.298435922
	EXT1	-1.69545996	5.599334764	462.7880552	8.40E-15	5.72E-13
	EXT2	0.130501842	6.410751092	3.856615064	0.064349999	0.148634708
	EXTL1	0.3631702	-1.763343958	0.431657867	0.519115246	0.686539024
	EXTL2	0.654161444	3.814239063	38.57970078	5.75E-06	4.00E-05
	EXTL3	0.130433465	6.133104902	3.851484522	0.064512293	0.148917037
	EYA1	1.682972861	1.027907046	49.66869461	1.04E-06	8.61E-06
	EYA2	1.671277766	-0.848389932	13.62462664	0.001559511	0.006129956
	EYA3	0.145573241	4.902392342	2.886381881	0.105643994	0.219707551
	EZH1	0.377649285	4.292088992	17.16721884	0.000552132	0.002401495
	EZH2	-0.094665236	6.164162866	2.313321632	0.144734969	0.280255956
	F2	0.213761119	-2.274259264	0.105361202	0.749021371	0.856307391
	F2R	0.451466152	5.288123882	28.71477416	3.59E-05	0.000208438
	F2RL1	0.869850149	7.426422281	233.0067158	4.03E-12	1.25E-10
	F2RL2	0.199768497	-0.880628067	0.206709756	0.654521811	0.792809912
	F3	-0.738868035	4.405432582	48.05897086	1.31E-06	1.06E-05
	F5	-1.255745268	5.486081707	204.012502	1.29E-11	3.45E-10
	F8	1.143963439	1.389836488	27.94942984	4.21E-05	0.000240321
	F10	-3.3225319	-0.979110092	30.28809533	2.04E-05	0.00012562
	F12	-0.525352412	4.063424295	30.24256856	2.64E-05	0.000158495
	F13B	-0.074331884	1.03743534	0.104746548	0.749741285	0.856787758
	FAAH	-0.164002636	3.971935241	2.824156959	0.109219617	0.225794177
	FABP1	-5.046268761	-1.148728287	35.23574238	6.27E-06	4.32E-05
	FABP2	0.414599476	-1.18950123	0.77431682	0.389927604	0.569746279
	FABP3	-1.068792731	0.508607997	15.33932974	0.000927385	0.003839258
	FABP5	-0.822962605	3.962065552	68.58292151	9.98E-08	1.05E-06
	FABP6	0.882703195	0.335079764	7.864682112	0.011315498	0.034641398
	FABP7	-0.326777307	-0.963519723	0.560100707	0.463412795	0.638327946
	FANCA	-0.179223974	5.487561589	6.65984479	0.018323304	0.052413913
	FANCC	0.289688105	4.788369847	10.65875036	0.004075341	0.014253425
	FANCD2	0.638064426	5.453050286	78.75447204	3.47E-08	4.05E-07
	FANCE	0.054902771	4.47226846	0.33141531	0.571581884	0.729830333
	ACSL1	1.273053977	3.643582201	103.3105633	4.04E-09	5.80E-08
	ACSL3	-0.464717003	6.633139479	57.95535494	3.47E-07	3.18E-06
	ACSL4	1.078984467	6.666593252	260.6934424	1.49E-12	5.29E-11
	FAH	-0.29039065	4.997143616	13.48123038	0.001620678	0.006336381
	PTK2B	-0.662104044	4.600786772	52.55414106	7.00E-07	6.00E-06
	BPTF	0.357110799	6.964451058	37.07336628	7.43E-06	5.03E-05
	FANCB	0.119736542	3.364687794	1.058933034	0.316379225	0.495323946
	FANCF	0.05620028	3.902156338	0.276991526	0.604768799	0.756419939
	FANCG	0.074803102	5.875338929	0.952371518	0.34137666	0.521671206
	FAP	0.288680809	-2.080546741	0.186686438	0.67056895	0.804278335
	FBLN1	-1.275650841	0.86375255	22.79616226	0.000131832	0.000666772
	FARSA	-0.259682494	7.103473304	12.6431551	0.002110149	0.00800327
	FASN	-0.024589682	9.308850864	0.205279836	0.655623076	0.793748789
	FAT1	-0.574910777	9.345505031	101.5224697	4.65E-09	6.58E-08
	FAT2	-0.244429794	-0.722771417	0.296637955	0.592345124	0.746296558
	FAU	-0.124534982	7.796566393	4.468914521	0.047963478	0.117180366
	FBLN2	0.824037446	-0.650079573	3.958478967	0.061251407	0.143019378
	FBN1	1.213067455	7.963168667	189.2737542	2.49E-11	6.15E-10
	FBN2	1.395771509	-2.574580833	2.969504987	0.100215452	0.211142911
	EFEMP1	0.576175623	1.971091181	11.64189243	0.002923357	0.010671628
	FBP1	-2.058921694	6.653027871	652.7257149	3.55E-16	3.76E-14
	FCAR	0.241765083	1.083838304	0.895081735	0.355980401	0.536689847
	MS4A2	1.312728196	-0.812359063	8.402866512	0.009226405	0.029152011
	FCGR1A	1.297805111	-0.988722533	8.047889466	0.010570312	0.032663427
	FCGR1BP	1.271737787	-2.177838265	3.358294582	0.082347602	0.180920487
	FCGR2A	0.819166202	-2.088337984	1.572173344	0.225086946	0.388339408
	FCGR2B	-0.947663894	-1.247168057	3.513549345	0.076394738	0.170599173
	FCGR3A	0.08582127	-2.328487433	0.016930951	0.897830406	0.94525254
	FCGRT	0.070308009	4.831062708	0.731103762	0.403177346	0.582585741
	FKTN	0.131792476	5.660480975	2.737510707	0.114440142	0.234236338
	FCN1	-0.336300565	0.480779433	1.276091417	0.27268801	0.446510743
	FDFT1	0.067569469	6.160500067	0.913795651	0.351112915	0.531923817
	FDPS	-0.08295777	6.510487351	1.933853548	0.180409434	0.3306169
	FDX1	0.354263838	5.608967574	23.00205148	0.000125521	0.000638631
	FDXR	0.21058182	3.399136332	2.982078791	0.100411241	0.2114803
	FECH	-0.045784967	4.096694789	0.210670376	0.651449046	0.790840743
	FEN1	0.154087731	6.895876457	5.361089148	0.031925373	0.083729885
	GPC4	4.391587997	5.489984166	1840.964831	2.21E-20	1.49E-17
	FER	0.033436311	5.403000555	0.217278575	0.646420042	0.787305695
	FES	1.118639107	-1.840375765	3.51431149	0.076316668	0.17046814
	FGB	-2.615665976	-2.194917743	11.78749782	0.002383744	0.008919084
	FGD1	0.236486891	2.019363092	1.657551754	0.213394254	0.373369153
	FGF1	0.701039588	-1.874166016	1.547646426	0.228692401	0.392863482
	FGF2	-0.569980125	4.333169308	20.42005849	0.000234824	0.001118595
	FGF3	3.079012741	2.373688688	230.2151335	4.50E-12	1.37E-10
	FGF4	0.253831892	-2.399095052	0.096924258	0.758905153	0.861836563
	FGF5	-0.131356241	-0.305933587	0.155457406	0.697766835	0.822037184
	FGF6	-0.597975781	-2.445599069	0.530763074	0.474929579	0.648142019
	FGF9	-2.019421653	-0.055426985	31.09174341	2.26E-05	0.000138028
	FGF10	-0.375817146	-1.139444656	0.549940263	0.467449408	0.641920667
	FGF11	-0.286221574	1.005529468	1.351403749	0.259425902	0.430813631
	FGF12	0.868149821	0.177532681	5.986934516	0.024312333	0.066549776
	FGF13	-0.064776308	2.372159672	0.178041596	0.677796818	0.808975137
	FGF14	1.342351415	2.903617643	106.2059046	3.23E-09	4.73E-08
	FGFR1	4.237830783	7.582285062	2812.187518	4.07E-22	7.16E-19
	FGFR3	-1.159472389	3.092408106	45.55058779	1.90E-06	1.47E-05
	GPC5	0.121269115	-0.69969838	0.090484285	0.766834084	0.867272017
	FGFR2	2.811079631	2.958317225	236.3475986	3.56E-12	1.12E-10
	FGFR4	-0.503799198	6.287499745	57.95038932	3.47E-07	3.18E-06
	FGL1	-2.005688745	-1.596876872	11.77806008	0.00269716	0.009949198
	FH	-0.300109756	6.695620978	23.12508213	0.000121955	0.000622669
	FHIT	-0.653236046	0.881084432	6.947057719	0.01629157	0.047440923
	FHL1	0.92372341	6.40982923	178.1712925	4.19E-11	9.76E-10
	FHL2	-0.703351872	6.825835797	124.859866	8.54E-10	1.44E-08
	FHL3	-0.145082556	3.849336593	1.798247647	0.195734159	0.351519035
	FKBP1A	0.100045192	6.898076603	3.111595305	0.093807111	0.200274233
	FKBP1B	-2.920403034	1.742400248	180.407548	3.79E-11	8.96E-10
	FKBP1AP1	-1.699285848	-2.159347404	5.258590275	0.032717098	0.085305773
	FKBP2	-0.26039588	5.74045424	12.92220297	0.001930954	0.007393813
	FKBP3	-0.068149135	5.608836001	0.799993256	0.382284135	0.562376961
	FKBP4	0.08852113	8.208633697	1.891839343	0.184992781	0.336932428
	FKBP5	-0.073140449	6.252613149	1.279941846	0.271985537	0.445775674
	FOXG1	-0.621234718	-2.230987772	0.832156666	0.372932904	0.553078776
	FOXF1	-0.017014489	-1.906482233	0.000525167	0.981957255	0.990445392
	FOXF2	0.034114137	-1.792816237	0.003546286	0.953139839	0.975595819
	FOXC1	-0.502288262	4.638025687	24.83499278	8.24E-05	0.000439329
	FOXD1	0.496614931	4.614628929	32.64602987	1.66E-05	0.00010384
	FOXD4	-0.03816502	0.044831452	0.010923067	0.917857527	0.956258724
	FOXI1	2.31075907	-0.937969091	13.94745842	0.001403458	0.00558566
	FOXL1	-1.206408737	6.356143079	271.080535	1.05E-12	3.89E-11
	FOXJ1	2.998987441	2.793696169	178.4562327	4.14E-11	9.65E-10
	FOXC2	-5.264565674	1.175080965	199.0535334	9.13E-12	2.53E-10
	FOXE1	2.563056723	1.300483256	80.96942072	2.81E-08	3.34E-07
	FOXM1	0.272754318	8.559609936	20.55509461	0.000227011	0.001085299
	FOXD2	-0.821460752	1.212152931	11.6957194	0.00287192	0.010505674
	FOXO1	-0.808022554	4.610299932	94.34842711	8.38E-09	1.12E-07
	FOXO3	0.908421518	6.173768556	169.4909013	6.45E-11	1.43E-09
	FOXO3B	0.215708807	3.002235839	2.975856766	0.100742074	0.212024679
	FLG	0.996881176	2.410715445	35.84162232	9.23E-06	6.10E-05
	FLI1	-1.239385002	-1.633414108	4.993748454	0.037581399	0.095856375
	FLII	0.072000073	8.262925169	1.534805073	0.23047728	0.39502901
	MLANA	-0.310295334	-0.452076715	0.707733957	0.410671086	0.590019461
	FLNA	0.313399521	10.75076363	18.34731022	0.000401152	0.001807719
	FLNB	-1.785017658	10.61711308	946.81492	1.12E-17	2.06E-15
	FLNC	-0.868182136	2.645251194	29.36171198	3.15E-05	0.000185329
	FLOT2	0.321455931	7.338894928	32.96747565	1.56E-05	9.82E-05
	FLT1	-0.061532509	0.323223881	0.04747096	0.829846993	0.906540806
	FLT3LG	0.331900175	1.169986988	1.943931085	0.179332151	0.329421019
	FLT4	-0.1574203	-1.339747901	0.113440245	0.739973206	0.85073388
	FMO2	0.135470826	-1.895373005	0.0446807	0.834857859	0.909227579
	FMO4	-0.829139886	1.312596243	14.27080299	0.001272842	0.005110063
	FMO5	-1.66173157	1.661933918	49.29424615	1.10E-06	9.04E-06
	FMR1	0.339789831	6.356520915	31.30690646	2.14E-05	0.000131372
	AFF2	-0.049806713	0.023210727	0.024188639	0.878046745	0.934061983
	FN1	2.192231868	-0.270428743	33.90573182	1.33E-05	8.49E-05
	FNTA	-0.178088754	5.203553914	5.748459291	0.026937497	0.072630307
	FNTB	0.069162046	3.169249831	0.324421181	0.575634622	0.732840621
	FOLR1	-0.6324535	-0.823321593	1.939803676	0.179821938	0.329952988
	FOS	0.215801817	2.028791905	1.198670094	0.287270914	0.462916056
	FOSB	1.471989598	1.100697987	39.02862375	5.33E-06	3.74E-05
	FOSL2	0.663274088	5.787142806	72.63457472	6.46E-08	7.12E-07
	FPGS	-0.321882877	6.632549379	23.76215619	0.0001052	0.000546322
	FPR1	0.229163285	-1.705357854	0.17051991	0.684308112	0.812768059
	FPR2	-0.75985472	-1.931239297	1.538527458	0.229885551	0.394322353
	FPR3	-0.543569718	-0.773290408	1.880133942	0.186338263	0.338586575
	FXN	0.331664366	4.290860838	13.60409295	0.001560182	0.006131676
	FRK	-0.163606755	5.026700995	3.701313668	0.069479157	0.158128493
	MTOR	-0.082326782	7.439422107	1.893767473	0.184779303	0.336813118
	FRG1	0.16090984	4.389453367	3.35020521	0.082926961	0.181965958
	FRZB	0.368625977	-2.203202474	0.295556923	0.592997383	0.746939911
	CENPI	0.927711875	5.798698814	198.3556169	1.65E-11	4.27E-10
	FSHR	0.522626152	-2.621553005	0.36772125	0.551204104	0.713518723
	NR5A2	-0.262748444	6.481796843	15.206003	0.000963667	0.003976974
	FTH1	-1.621668985	11.42539886	1101.5625	2.73E-18	6.55E-16
	FTH1P3	-1.577104068	-1.031773984	11.02993477	0.003596959	0.012794093
	FTL	0.347215744	7.989957069	18.20889803	0.000416229	0.001867683
	FUCA1	1.021582714	3.73557354	80.1137577	3.04E-08	3.59E-07
	FUCA2	0.815702141	6.913378365	198.3858436	1.65E-11	4.27E-10
	FUS	-0.442830068	8.502428124	24.80528147	8.30E-05	0.00044173
	FUT1	1.493890214	2.282353143	87.06787326	1.58E-08	1.99E-07
	FUT2	-0.051956281	3.793954353	0.250111323	0.622738596	0.770129409
	FUT3	2.675779392	1.277595002	90.93093847	1.13E-08	1.46E-07
	FUT4	0.476588548	5.767205475	43.88286332	2.44E-06	1.85E-05
	FUT5	-0.35830468	-2.279304823	0.313514214	0.582010682	0.737823464
	FUT6	-0.142395578	0.860721351	0.325165157	0.575201469	0.732699256
	FUT7	-0.509458632	-1.956153901	0.743497516	0.399299974	0.57888618
	FUT8	2.262447071	6.217743875	1061.590504	3.86E-18	8.85E-16
	KDSR	-0.038318383	5.91029265	0.184937533	0.672001106	0.805112951
	FYB1	-0.064515434	-1.856329702	0.012416805	0.912450956	0.953269907
	FYN	1.076030035	1.425740491	26.28591513	5.99E-05	0.000328794
	FZD2	2.584498093	3.496369498	249.7303206	2.19E-12	7.36E-11
	IFI6	-1.498540639	2.580373841	77.88390682	3.78E-08	4.37E-07
	G6PC1	-0.042199111	0.560915575	0.020772185	0.886919027	0.938611181
	G6PD	1.04133911	7.219866191	279.971875	7.91E-13	3.03E-11
	SLC37A4	-0.236484435	5.591842642	10.46958506	0.004350801	0.015092737
	GAGE1	-0.140559303	-1.817928688	0.05212109	0.821867086	0.901595612
	XRCC6	0.205744749	8.81335233	14.73314448	0.001107996	0.004508297
	GAA	0.930699721	4.374114435	81.24845377	2.72E-08	3.26E-07
	GAB1	0.911189473	4.91650774	134.4320485	4.61E-10	8.28E-09
	GABBR1	-0.063873387	3.311289243	0.169707297	0.68498173	0.813189497
	GABPA	0.007762049	5.347549399	0.011215789	0.916767969	0.955765491
	GABPB1	-0.289630301	4.617337605	8.304983649	0.00955095	0.029980728
	GABRA2	0.534469863	-0.20957638	2.022979323	0.171152687	0.318230806
	GABRA4	0.433789587	-0.47791565	1.366786912	0.256836001	0.427968039
	GABRA5	-0.020591498	-0.402763007	0.003165126	0.955722973	0.976654683
	GABRB2	-0.531665205	-1.390457528	0.92008473	0.349565568	0.530463436
	GABRB3	0.669976527	3.224625626	24.95907029	8.02E-05	0.000428688
	GABRD	-0.855353497	0.668867722	9.196080895	0.006850248	0.022429587
	GABRE	-2.88231308	4.242419283	556.1370356	1.56E-15	1.37E-13
	GABRG2	0.601271727	-2.360747959	0.729339156	0.40362351	0.582847201
	GABRG3	-0.012586552	0.559494927	0.002250886	0.962654907	0.980352458
	GABRP	0.684280093	3.57211668	22.90877199	0.000128303	0.000651418
	GABRR2	-0.369775352	0.033132117	1.015252541	0.326312135	0.505948807
	GAD1	1.068538579	2.194660109	36.0743631	8.86E-06	5.88E-05
	GAD2	-0.462534669	-1.776090159	0.581530821	0.45511713	0.631412765
	GAK	-0.471093552	6.860283895	60.79379329	2.45E-07	2.34E-06
	GALC	-1.339791036	3.71362624	121.6323895	1.06E-09	1.75E-08
	GALE	-0.647620288	5.643676073	68.10111581	1.05E-07	1.10E-06
	B4GALNT1	2.652720545	0.977756443	99.69265603	5.43E-09	7.56E-08
	GALK1	-0.153283806	3.431779362	1.659100996	0.213188896	0.373108864
	GALK2	0.205129586	4.032149187	4.504773097	0.047163471	0.115504077
	GALR1	-0.210897988	0.264642777	0.494533215	0.49044133	0.661996637
	GALNS	-0.745049473	5.570158808	103.6452211	3.93E-09	5.66E-08
	GALNT1	-0.259232542	6.123995376	16.55416072	0.000654748	0.002804348
	GALNT2	-0.005894869	7.973045331	0.00911718	0.924930163	0.959485311
	GALNT3	1.959724907	4.854618713	533.100746	2.30E-15	1.94E-13
	GALT	0.019922559	3.865215901	0.027714031	0.869541441	0.928818752
	GAMT	1.09307234	3.549250471	60.8881807	2.42E-07	2.32E-06
	GANC	-0.624062931	4.131244594	44.59013064	2.19E-06	1.68E-05
	GAPDH	0.373246524	11.7647963	51.12650595	8.51E-07	7.16E-06
	LRRC32	0.336778792	-1.082067049	0.410545473	0.529372686	0.695149533
	GARS1	-0.291918694	7.519422044	19.25209162	0.000316316	0.001457551
	GART	-0.01434781	7.55128508	0.044772655	0.834675381	0.909227579
	GAS1	-0.13484514	-1.330260931	0.074143169	0.788350353	0.880728115
	GAS2	-0.043124017	1.542542788	0.036977932	0.849550104	0.917799499
	GAS6	-0.778538996	0.99006318	8.77355994	0.008006359	0.025725799
	GAS8	0.190567385	4.051153501	3.444796089	0.07902691	0.175333891
	GATA2	-0.595127993	-0.17226273	2.351947021	0.141620921	0.275907603
	GATA3	0.036477035	4.580976189	0.129065275	0.723364131	0.839346834
	GATA4	-0.526815605	4.858929172	37.37440414	7.06E-06	4.81E-05
	GATA6	-0.119382776	5.210518844	2.191940136	0.155124014	0.295448171
	GATM	-0.357789507	2.513555956	3.473776562	0.077875222	0.173259722
	GBA	-0.569967331	6.56162107	79.84837574	3.12E-08	3.67E-07
	GBAP1	-0.294590526	1.705312219	2.537615843	0.127660535	0.254847537
	NIPSNAP2	0.069351944	4.708514848	0.620593464	0.440542997	0.618119679
	GBE1	0.939824214	4.779098621	139.7332979	3.33E-10	6.12E-09
	GBP1	-5.767064264	2.398689657	491.9278511	4.46E-15	3.41E-13
	GBP2	-4.281307134	4.512074129	1111.326895	2.52E-18	6.21E-16
	GBP3	-0.94857403	5.388118167	155.2959198	1.36E-10	2.76E-09
	GBX1	0.063464317	-1.977673246	0.009784537	0.922245905	0.958128633
	GC	0.398568638	0.141784084	1.624119178	0.217887827	0.379393852
	GCDH	-0.182100782	4.644827011	4.76584591	0.041777842	0.104517098
	GCGR	0.37168149	-2.236238852	0.307515664	0.585662172	0.740885404
	GCH1	0.767966064	3.42107361	42.4666674	3.05E-06	2.27E-05
	GCHFR	-0.995478916	4.862863238	117.0997785	1.45E-09	2.34E-08
	GCK	-0.556538438	-1.657341642	0.948197949	0.342469385	0.522723922
	GCKR	-1.345182464	2.687020293	71.34262135	7.40E-08	8.04E-07
	BLOC1S1	0.126169179	5.036629084	2.992689387	0.099849977	0.210533601
	KAT2A	0.046571643	7.015667197	0.581198338	0.455202185	0.631433794
	NR6A1	0.673003188	3.518457474	30.88102345	2.33E-05	0.000141593
	GCNT1	-0.580399854	2.163928498	13.51030941	0.001606177	0.006289012
	GCNT2	-0.225996283	4.272278075	6.275738777	0.02150414	0.059997793
	GCSH	0.637743657	5.979456715	96.52950166	6.98E-09	9.41E-08
	GDF2	-0.598139105	-2.447104201	0.594081662	0.450066863	0.626648007
	GDF9	-0.280908116	-1.254737381	0.31819011	0.579328523	0.735746064
	GDI1	-0.471465298	7.253492037	58.72688051	3.15E-07	2.92E-06
	GDI2	-0.115730694	8.447469082	4.28939668	0.052210154	0.125657933
	GDNF	0.048143177	-0.779401158	0.014293254	0.906093495	0.949856557
	GEM	-0.225985217	2.825675248	2.13488782	0.160319554	0.302893463
	GFAP	0.837419999	0.03192342	6.6678665	0.018267457	0.052276844
	GFER	-0.002565761	5.002962057	0.000833676	0.977266599	0.987577007
	GFI1	0.072675326	1.198869814	0.118314262	0.734647085	0.847294043
	GFPT1	-0.332470879	6.984645766	29.60934923	2.99E-05	0.000177123
	GFRA1	-1.729033581	-0.712272812	10.00584734	0.005135387	0.017393437
	GFRA2	0.429621862	-0.613299077	1.323359943	0.264280585	0.436401345
	GFRA3	2.627959494	-0.72016858	29.16059961	3.26E-05	0.000191665
	GGCX	-0.026021225	6.377640681	0.160647298	0.693031891	0.81877606
	GGT1	-0.136334954	6.885585953	2.834128405	0.108637065	0.224783683
	GGT3P	-2.830720243	-1.571458361	16.96908077	0.000496654	0.002184333
	GGTA1	0.304945501	-0.402377579	0.519465382	0.479850655	0.652790175
	B4GALT1	0.168978316	6.652590412	6.648713105	0.018407661	0.052628152
	GGT7	0.135987737	4.566919246	2.340947777	0.142489405	0.277108266
	GGT5	0.521202171	-1.608597251	0.921327262	0.349269578	0.530197331
	GHR	-0.674558309	-0.971622925	2.42574369	0.135919728	0.267625694
	GIPR	0.199285545	1.129530613	0.620771211	0.440479285	0.618063171
	GJA1	3.953903833	0.0988595	69.019075	8.71E-08	9.31E-07
	GJA3	-3.266657442	3.29771596	323.4236601	2.17E-13	9.91E-12
	GJA8	-0.304118556	-1.736444057	0.312779914	0.582550975	0.738259973
	GJB1	0.709041355	3.957808327	24.58126749	8.73E-05	0.000461988
	GJB2	-0.222436881	4.434196864	3.066034002	0.096070338	0.204081754
	GJB3	-0.598560932	6.461063716	64.95718384	1.50E-07	1.52E-06
	GJB5	0.776979398	3.738285652	58.9057304	3.08E-07	2.87E-06
	GK	0.326424472	2.789058962	4.71503312	0.042768593	0.106521587
	GLA	0.919548613	5.552218145	146.5665399	2.23E-10	4.28E-09
	GPC3	8.344808413	0.834434555	207.5574758	1.19E-11	3.20E-10
	GLB1	-0.270401636	5.797173842	15.22579215	0.0009581	0.003955236
	GCLC	-0.232713626	5.761324833	8.144067985	0.010156622	0.031607302
	GCLM	0.433677647	5.333491271	18.35779149	0.000400035	0.001803303
	GLDC	2.098744548	1.791506547	87.57156932	1.51E-08	1.91E-07
	GLE1	0.038641103	6.096970519	0.352931115	0.559465117	0.719760745
	GLG1	-0.804156683	7.836089337	164.2906475	8.42E-11	1.82E-09
	GLI1	-1.183226577	-0.369946386	9.375513589	0.006428204	0.021229576
	GLI2	0.175715419	5.471368346	4.074202811	0.057881675	0.136676008
	GLI3	0.256278858	3.222140816	4.202566006	0.054418165	0.130034561
	GLI4	0.15803147	2.884410708	1.505694918	0.234782764	0.400042402
	GLO1	0.517595473	7.240163506	78.26830079	3.64E-08	4.23E-07
	GLP1R	1.917364234	0.70027443	37.44215561	6.99E-06	4.77E-05
	GLRA2	0.146084545	-1.038618771	0.112909555	0.740549886	0.851004202
	GLRB	1.434898663	2.247429004	61.14977947	2.34E-07	2.26E-06
	GLS	-0.332076491	6.931801681	28.22569618	3.97E-05	0.000228541
	GLRX	-0.192209752	3.892364673	2.286556938	0.146951496	0.283527795
	GLUD1	-0.231505075	7.816563334	17.62633925	0.000486956	0.002147289
	GLUD2	-0.258538512	1.568414989	1.674952666	0.21110469	0.370740661
	GLUD1P3	-0.103547172	0.612007244	0.156464699	0.696838651	0.821425354
	GLUL	0.984105981	6.987606098	231.0602335	4.34E-12	1.33E-10
	GM2A	-0.627502812	4.489779357	40.17986973	4.40E-06	3.15E-05
	GMDS	0.283518302	4.80066789	11.79125783	0.002782393	0.010219289
	GMFB	-0.371263992	6.022525435	26.82750216	5.33E-05	0.000296251
	GMPR	0.707612418	1.518135573	12.54189251	0.00217982	0.008239078
	GNA11	-0.442095791	7.169074971	55.0170249	5.05E-07	4.44E-06
	GNA12	0.45608968	6.377258967	50.41117407	9.40E-07	7.82E-06
	GNA15	-0.359605025	5.23648258	23.1516704	0.0001212	0.000619531
	GNAI1	-1.894673129	5.784021468	653.6911041	3.50E-16	3.72E-14
	GNAI2	-0.60715978	7.762174816	106.7530221	3.10E-09	4.55E-08
	GNAI3	-0.056807588	6.990021921	0.943490094	0.343583923	0.523858212
	GNAL	0.339139449	1.196408558	2.015539452	0.171894071	0.319250176
	GNAO1	-0.749232428	-0.597591989	1.915496666	0.182431783	0.333650638
	GNAQ	-0.420260817	6.405149283	47.23160939	1.48E-06	1.18E-05
	GNAS	-0.192815964	9.815475088	14.92793461	0.001045819	0.004278546
	GNAT1	-0.180127162	-0.372955098	0.286112626	0.598932	0.751788693
	GNAT2	-0.665622191	-0.935378795	2.235378254	0.151367053	0.290031283
	GNAZ	-0.657659136	1.722313074	8.684130315	0.008277723	0.026475663
	GNB1	-0.27096843	8.946829408	27.31365532	4.81E-05	0.000270099
	GNB2	-0.275164419	8.032805676	25.4889266	7.13E-05	0.000384984
	GNB3	0.633998985	1.076841947	5.345884488	0.032142547	0.084148826
	GNG3	-0.677813363	-1.411725113	1.799587924	0.195654985	0.35142471
	GNG4	-2.25979251	6.833075267	1256.510538	7.97E-19	2.57E-16
	GNG5	-0.409362046	6.276981582	38.93951854	5.41E-06	3.79E-05
	GNG7	0.692660253	0.999946979	9.219778152	0.006790413	0.022269616
	GNG10	-0.038407284	5.533263535	0.289978971	0.596486038	0.7497585
	GNG11	1.191630901	3.735446256	117.4570546	1.42E-09	2.29E-08
	GNL1	0.025571084	6.232404562	0.165663395	0.688542936	0.815593845
	GNRH1	-0.89037624	-1.009677509	3.971028482	0.060915844	0.142449954
	GNRHR	1.247393661	0.544459262	20.93388617	0.00020673	0.000998112
	GNS	0.142067814	7.14532369	5.445487612	0.030755115	0.081174429
	GOLGA1	0.026769206	5.506642696	0.136232978	0.716135501	0.834816077
	GOLGA2	0.22191667	6.596607745	12.46318503	0.002235505	0.00842299
	GOLGA3	-0.12037844	7.300885569	4.5325536	0.046554126	0.114223936
	GOLGA4	-0.127299488	7.578130823	5.189267666	0.034467596	0.089155957
	GOLGB1	0.662217756	7.318113881	127.6825717	7.09E-10	1.21E-08
	GOT1	-0.375101745	5.669851418	30.80548605	2.36E-05	0.000143503
	GOT2	-0.199193627	7.881273814	11.26296653	0.003317699	0.011934394
	SFN	0.175618402	6.638080033	7.130611664	0.015124455	0.044474465
	GP1BA	-1.920112293	-0.197046803	27.24310282	4.94E-05	0.000276254
	GP2	-0.446277152	-0.846372757	1.186098415	0.289775991	0.465743564
	GP5	-1.065945397	-1.517214128	3.578763822	0.073877038	0.166229638
	GP9	-0.05309461	-1.69516988	0.008184203	0.928870145	0.961333477
	GPC1	-2.145199543	6.717699075	760.1433112	8.66E-17	1.13E-14
	GPD1	-0.59914439	0.119206694	3.068582086	0.095949819	0.203875003
	GPD2	0.043685936	6.660035837	0.435765834	0.517095283	0.685070069
	GPI	-0.078336802	7.462940431	1.850144261	0.18968498	0.343202923
	GPLD1	0.625251479	1.990482246	13.29346282	0.001718292	0.006679405
	GPM6A	0.94496346	-1.709171759	2.752686586	0.113591021	0.232877929
	GPM6B	-0.074901083	2.517996589	0.224247197	0.641217396	0.783722013
	CMKLR2	-0.197028532	-2.082796247	0.110375934	0.743357308	0.852492959
	GPR3	0.892590132	-0.055958576	6.742138593	0.017718617	0.05094392
	GPR4	0.025299046	-0.923059471	0.00390093	0.950852587	0.974290519
	XCR1	0.381840239	-1.97399986	0.285357789	0.599439865	0.751993222
	NPBWR1	5.089606918	2.771045946	587.2682129	9.90E-16	9.16E-14
	NPBWR2	-0.916023176	-1.880171294	2.574397198	0.125012674	0.250891114
	PRLHR	-0.120221798	-0.925739694	0.064941822	0.801594364	0.88923292
	GPR12	0.13446452	-0.991206287	0.102179805	0.75272753	0.858449122
	UTS2R	0.506428427	1.293920618	5.574366564	0.029061497	0.077466969
	GPR17	-2.824828664	-1.483314618	22.0830534	0.000128379	0.000651683
	GPR19	-0.38814226	2.472331349	7.184759014	0.014798784	0.043667754
	GPR21	-0.16408922	0.170459354	0.270305246	0.609132902	0.759680481
	GPR22	0.560633343	-1.913363148	0.857841437	0.366024281	0.546478184
	LPAR4	0.239395318	-1.070448748	0.273109457	0.607314707	0.758489043
	GPR26	-0.018025415	-0.787076645	0.001820184	0.966415686	0.981904274
	GPR27	2.314902134	-2.610811082	5.413399917	0.029768288	0.0790076
	GPER1	-2.897603043	1.529559468	97.2869428	6.60E-09	9.01E-08
	GPR35	-1.740687777	4.865911191	383.1372825	4.69E-14	2.56E-12
	GPR37	0.985044527	2.865978107	49.94842816	1.00E-06	8.31E-06
	GPR39	0.869147209	5.196546835	147.4763623	2.11E-10	4.07E-09
	FFAR1	0.096444181	0.147085443	0.085769392	0.772800979	0.871650202
	FFAR2	-0.177248264	-1.534721427	0.111924386	0.741652819	0.851665438
	GRK4	-0.878240114	0.021845496	7.715489274	0.011996712	0.036451813
	GRK5	-2.879400674	4.988238624	1039.965572	4.68E-18	1.00E-15
	GRK6	-0.267699603	6.622729977	17.57015041	0.000494454	0.002176474
	GRK6P1	0.09428437	-1.552687555	0.029790343	0.864804972	0.926015859
	MKNK2	0.111700534	6.42169183	2.949557772	0.102154392	0.214125544
	GPS1	-0.054156945	7.257880282	0.878703904	0.360318555	0.541083117
	GPS2	0.016429601	5.712299965	0.051497865	0.822900419	0.902053746
	GPT	-0.407001844	-0.164771433	1.223251165	0.282538861	0.457218477
	GPX1	-0.463975803	7.44911738	56.96494878	3.93E-07	3.56E-06
	GPX2	-1.38688401	6.644551423	345.2779428	1.20E-13	5.88E-12
	GPX3	-0.959170333	4.52378785	109.0605121	2.60E-09	3.90E-08
	GPX4	-0.012427471	6.8336557	0.036633301	0.850243748	0.918233239
	GPX7	-5.038970219	0.815655954	140.060218	1.80E-10	3.52E-09
	GRB2	0.11446645	6.816710968	3.734952612	0.068329168	0.15599027
	GRB7	0.942879004	5.668003925	162.6791453	9.17E-11	1.95E-09
	GRB10	-0.980697405	5.388428689	186.6491121	2.81E-11	6.85E-10
	GRB14	0.262650059	5.55667984	11.24368505	0.0033393	0.012001709
	RAPGEF1	-0.28204008	6.883766429	23.51785382	0.000111303	0.000574737
	GRIA1	0.384528959	-2.003669303	0.325377615	0.575110802	0.732633542
	GRIA2	-1.187633961	-0.267756605	9.688938865	0.005739605	0.019183666
	GRIA3	1.061361372	-1.948977146	2.4580575	0.133417189	0.264141402
	GRIA4	-0.469210089	1.517487779	5.507227867	0.029930445	0.079371694
	GRID1	-1.321991786	-1.031616282	7.236860079	0.014524263	0.042992405
	GRID2	0.187223864	-0.218127491	0.297954703	0.591522305	0.745544841
	GRN	0.075115582	7.53851139	1.670483433	0.211689176	0.371354355
	GRIK1	1.526345942	-0.923956138	9.082002644	0.007166693	0.023332453
	GRIK2	0.100698035	-1.164437237	0.052127935	0.821850379	0.901595612
	GRIK3	-0.281562327	-1.041508734	0.421327464	0.524072558	0.690843161
	GRIK4	-0.84826254	-0.925876356	3.051768024	0.09685778	0.205473134
	GRIK5	0.378410882	-0.031364413	1.372427737	0.25588134	0.426826404
	GRIN1	0.025978718	0.949701558	0.013332317	0.909287545	0.951729385
	GRIN2A	-1.616449022	1.090501744	41.1711638	3.75E-06	2.73E-05
	GRIN2B	-0.148920786	0.779305529	0.3292472	0.57283285	0.730830143
	GRIN2C	-0.053829635	0.27578021	0.032733776	0.858342782	0.922386206
	GRIN2D	0.41258422	6.049859371	34.40454937	1.20E-05	7.71E-05
	GRINA	0.194299081	6.951502346	7.385835515	0.013656101	0.040756568
	NR3C1	0.74318886	6.56701408	128.6291228	6.67E-10	1.15E-08
	ARHGAP35	0.628335575	7.023173936	111.2214048	2.22E-09	3.38E-08
	GRM1	0.572867172	-2.251001854	0.576867233	0.456821797	0.633045067
	GRM2	-0.197802305	-0.856124296	0.200143858	0.659675216	0.79649719
	GRM3	-0.10069033	-1.2090407	0.038077202	0.847369217	0.916425982
	GRM4	0.087644951	-0.049149354	0.064349232	0.802474872	0.889760547
	GRM6	-0.303208563	1.55656004	1.858766517	0.188703364	0.341865489
	GRM7	-0.489945408	-1.635390541	0.777393962	0.38901512	0.569012022
	GRM8	0.3822602	-1.042439965	0.798491446	0.382760578	0.562797837
	CXCL1	-2.355805684	-1.395179273	15.00137773	0.000967143	0.003989641
	CXCL2	-0.199590805	-0.667990877	0.260826432	0.615444867	0.764246319
	CXCL3	-1.123183011	-1.108853456	4.851479727	0.040222063	0.101269431
	PDIA3	0.037021073	8.891563342	0.505187824	0.485862201	0.657700945
	GRPR	4.296631583	2.757025591	379.2015465	5.20E-14	2.81E-12
	GRSF1	-0.101348496	7.235790296	2.674079648	0.11845036	0.240762637
	GSC2	1.292579073	-1.934890101	3.892729033	0.063151453	0.146521816
	GSK3A	0.632749558	5.691402783	70.90480708	7.76E-08	8.38E-07
	GSK3B	0.391479693	6.317419194	28.34482895	3.87E-05	0.000223559
	GSN	0.128363555	7.90889992	4.143818179	0.055972773	0.132982503
	GSPT1	0.082489465	8.438377992	2.600626412	0.123305147	0.248418024
	GSR	0.350776613	6.66104637	32.44477459	1.72E-05	0.00010736
	GSS	-0.562670365	7.08756339	93.78601938	8.79E-09	1.17E-07
	GSTA4	-0.551198024	-0.926425046	1.393905527	0.252364561	0.422171138
	GSTM2	-0.524267156	-2.152099371	0.394775337	0.537231709	0.70177023
	GSTM3	-0.097771635	5.151387261	1.767883019	0.199385321	0.355918927
	GSTM4	-2.238708531	1.774265368	122.9178723	9.74E-10	1.62E-08
	GSTP1	0.500243278	8.900367878	81.37302354	2.69E-08	3.22E-07
	GSTT2	-0.099907599	2.578995358	0.487637176	0.493440829	0.664480831
	GSTZ1	-0.234275415	4.16075805	6.119194573	0.022975765	0.063477621
	MSH6	0.728687576	7.025357065	140.2794074	3.22E-10	5.94E-09
	GTF2A1	0.137414012	5.372600798	3.957341676	0.06125726	0.143020382
	GTF2A2	-0.574511762	5.772881859	76.37023754	4.40E-08	5.01E-07
	GTF2B	-0.20683707	4.312865501	4.991181135	0.037688791	0.096074539
	GTF2E1	0.664741223	4.558788905	62.12524389	2.09E-07	2.03E-06
	GTF2E2	-0.14138298	4.618112699	2.16549702	0.15750611	0.298841184
	GTF2F1	-0.030267365	6.821643615	0.270033763	0.609309434	0.759828774
	GTF2F2	-0.309003778	4.9769091	13.36560526	0.001680001	0.006547932
	GTF2H1	-0.359250555	5.995547493	23.68861036	0.000106997	0.000554347
	GTF2H2	-0.067314988	3.549032914	0.344151902	0.564347102	0.72374641
	GTF2H3	0.223251802	5.433190732	8.052366463	0.010520967	0.032549245
	GTF2H4	0.325499753	4.95922243	16.80828493	0.000609844	0.002629529
	GTF2I	0.051289486	8.204668603	0.892376198	0.356691068	0.537441445
	GTF2IP1	0.120333144	5.794526664	2.960400563	0.101569242	0.213270093
	GTF3A	0.059347346	5.502450267	0.720300513	0.406609695	0.586228433
	BRF1	-0.281594375	5.497348955	16.10782974	0.000742776	0.003144063
	GUCY1B2	-0.183031993	-0.382634279	0.257636875	0.617594211	0.76585051
	GTF3C1	-0.008530604	7.523721983	0.021072581	0.886110016	0.938406282
	GTF3C2	-0.076100128	6.862153235	1.489079553	0.237286443	0.403471585
	GUCY1A2	0.349226653	-0.618400784	0.798430102	0.38275555	0.562797837
	GUCA1B	-0.782044487	-0.081354831	5.719588914	0.027286621	0.073412884
	GUCA2A	-3.989667866	-2.063569849	17.48424732	0.000406512	0.001828128
	GUCA2B	-1.082365214	-2.41043574	1.369333506	0.255758966	0.426712621
	GUCY1A1	0.064911958	3.528684994	0.346314986	0.563136466	0.722650693
	GUCY1B1	0.213688871	1.625510442	1.302955057	0.267855087	0.440511786
	GUCY2C	-0.404571986	-0.390953626	1.063664366	0.315343416	0.494553745
	GUCY2F	0.740331964	-2.918583743	0.671401152	0.421989673	0.600814689
	GUK1	-0.868486533	7.321986822	198.6027435	1.64E-11	4.24E-10
	GUSB	-0.098736124	5.088535421	1.645187609	0.215040188	0.375700596
	GYG1	0.236717936	5.950613291	12.00448639	0.002594191	0.009612394
	GYPA	1.134797878	-2.469328577	2.349139222	0.141314971	0.275494721
	GYS1	0.314254807	5.617247266	22.17824205	0.00015259	0.000759377
	GYS2	-0.20098356	-1.912450463	0.103425288	0.751285257	0.857668551
	GZMH	-1.636263883	-1.694874977	5.638577461	0.02802961	0.075034904
	GUCY2D	0.184980279	-1.572292502	0.107185426	0.746977047	0.854822588
	GZMM	-0.389548636	-2.607608209	0.225341937	0.640214422	0.783147533
	H1-0	-0.938473306	8.374036099	122.6393299	9.91E-10	1.65E-08
	H1-2	4.875512577	7.51855617	2602.808172	8.45E-22	1.11E-18
	H1-3	2.77386155	-1.536047749	17.41054228	0.000473203	0.00209131
	H1-4	1.809629249	-0.14696356	15.48287413	0.000891962	0.003707894
	H1-5	0.656229028	-0.30343623	2.251799879	0.149904831	0.287815093
	H2AC8	2.685245513	0.992477517	58.95122486	3.08E-07	2.87E-06
	H2AC7	3.561524156	0.239185978	70.14383991	8.49E-08	9.11E-07
	H2AX	0.664686883	8.076946667	133.2103586	4.98E-10	8.87E-09
	H2AZ1	-0.271159141	8.305123313	19.4208789	0.000302805	0.001403386
	H2BC5	2.164533366	4.366815901	439.062956	1.36E-14	8.69E-13
	H3-3A	-0.16953117	7.664890511	7.904636226	0.011139152	0.034192827
	H3-3B	0.150018992	8.262795067	6.532922743	0.019311594	0.054748016
	HSD17B10	-0.05079327	6.211520238	0.479165408	0.497172501	0.667809038
	HAGH	-0.036530947	4.631878343	0.182164457	0.67431601	0.806634533
	HADHA	-0.670394935	7.618534462	147.715194	2.08E-10	4.02E-09
	HADHB	-0.17352039	6.134124306	8.038020752	0.010579278	0.032683475
	HADH	-0.42145888	5.075823333	30.72625479	2.40E-05	0.00014545
	HAL	-0.137179719	-0.935770765	0.079929933	0.780457741	0.875867701
	HARS1	-0.139719837	6.798959411	4.436639109	0.048696889	0.11863147
	HAS2	-0.145421955	2.824132043	1.054032158	0.317472041	0.496563179
	HAS3	0.128681813	5.111109999	1.625728385	0.21766384	0.379104424
	HBA1	0.140549334	-1.839982317	0.054217643	0.818387961	0.899685715
	HBA2	-0.464547667	-1.590017794	0.760168252	0.394220691	0.573920384
	HBB	0.112854757	-1.830619749	0.039848562	0.843912985	0.91470733
	HBBP1	-1.779233864	-2.663442831	3.136266353	0.090665796	0.194908918
	HCCS	-0.216458832	5.100385849	7.483072083	0.01313939	0.039451081
	HCFC1	0.239107987	8.303137329	8.270885241	0.009675831	0.030329413
	HCLS1	4.752785639	-2.539143527	17.98351613	0.000449337	0.001997215
	HCRTR1	-0.290151943	0.514691441	0.954216616	0.340923128	0.521216368
	HTT	-0.253146572	7.363562462	19.54733696	0.000293101	0.001362725
	HDAC1	-0.268625735	7.926144067	20.57824224	0.000225701	0.00107982
	HDAC2	0.004222436	7.205847843	0.005007958	0.944322692	0.97011039
	HDGF	0.083396306	9.335350188	2.739931945	0.114290289	0.234056784
	HDLBP	-0.094853883	9.806296444	3.866145545	0.064049771	0.148097897
	HELLS	0.366699131	6.327440073	30.009461	2.76E-05	0.000164889
	NCKAP1L	-0.307330246	-0.660934166	0.559798477	0.463517995	0.638399386
	HEXA	0.077862895	6.001140246	1.449708347	0.243358312	0.411121207
	HEXB	0.081336074	6.019436226	1.331803176	0.262792359	0.434843277
	HFE	0.287052071	5.124319966	11.73214814	0.002837221	0.010396049
	HGF	0.573314186	-2.105269338	0.800354344	0.382195174	0.562342741
	HGFAC	-0.846193315	-0.641019551	4.92839773	0.038815863	0.098329791
	NRG1	1.87395055	2.988297866	161.0703613	9.98E-11	2.09E-09
	HHEX	-0.708435166	4.02268696	32.21610174	1.80E-05	0.000111681
	HIC1	0.433480375	1.078504661	3.571350214	0.074139254	0.166633606
	HIF1A	0.814426434	7.177836954	205.1086513	1.24E-11	3.31E-10
	HIP1	1.285527638	6.060915579	203.3493161	1.33E-11	3.53E-10
	UBE2K	-0.317980185	7.128394736	31.14204798	2.21E-05	0.000135315
	HINT1	-0.183720911	6.652907706	9.487056405	0.006161303	0.020434151
	HIVEP1	0.644022745	3.799225654	35.55757765	9.71E-06	6.38E-05
	HIVEP2	0.57095375	5.650993212	44.69508845	2.16E-06	1.65E-05
	HK1	-0.667957982	7.070678976	121.3401662	1.08E-09	1.78E-08
	HK2	-0.403121765	6.141380787	22.06945436	0.000156624	0.000777403
	HK3	-0.030241615	-0.663398931	0.006033283	0.938900507	0.967073186
	ZBTB48	-0.270311719	3.602736244	4.982553932	0.037836744	0.096386474
	HLA-A	-0.256655056	9.048268892	21.42259405	0.000183198	0.000895149
	HLA-B	0.311129504	6.001190627	16.02827613	0.000759806	0.003208976
	HLA-C	-0.166679924	8.340942895	9.276345712	0.006651086	0.021861622
	HLA-DMA	-1.25718608	5.063041777	177.2559758	4.39E-11	1.01E-09
	HLA-DMB	-2.099775173	5.030933619	295.9866133	4.81E-13	1.95E-11
	MNX1	0.112319098	4.480393442	1.412420572	0.249295601	0.418417406
	HLA-DOA	-0.133799884	0.690362976	0.217833624	0.646002697	0.787113641
	HLA-DOB	-0.428914391	-2.115140994	0.236088202	0.632583627	0.776811905
	HLA-DPA1	-0.858961413	3.472352818	34.97177064	1.08E-05	7.02E-05
	HLA-DPB1	-1.368365567	1.932434649	48.79394275	1.18E-06	9.63E-06
	HLA-DQA1	-0.582800696	-0.53469995	2.157765419	0.158239666	0.299995559
	HLA-DQA2	0.181237448	-2.155218865	0.082525738	0.77701589	0.874085077
	HLA-DQB1	-0.241829531	2.981962272	3.734679523	0.068338538	0.15599027
	HLA-DRA	-1.201791096	5.362225318	238.7750246	3.25E-12	1.03E-10
	HLA-DRB1	-1.306732017	5.494799007	249.6482322	2.19E-12	7.37E-11
	HLA-DRB3	-2.538832565	-1.460577161	14.21369908	0.001198146	0.004837155
	HLA-DRB4	-1.07783763	2.202066976	39.70750607	4.76E-06	3.38E-05
	HLA-DRB5	-1.103047903	1.751561135	27.69391689	4.44E-05	0.000251868
	HLF	2.093506086	0.613704274	31.63009581	2.02E-05	0.000124218
	HLA-E	0.113813238	7.002224024	3.559014239	0.074598777	0.167482065
	HLA-F	-1.784134352	3.029099788	148.5486712	1.99E-10	3.85E-09
	HLA-G	0.024397991	-1.109620375	0.002407623	0.96137954	0.979581154
	HLA-H	-0.437254672	4.141610405	18.60171706	0.000374995	0.001701188
	HLA-J	0.234021747	0.390007654	0.797133657	0.383121325	0.563108486
	HLA-L	-0.489795683	1.380579674	4.516982186	0.046895389	0.11494361
	MR1	-0.003259198	3.75457759	0.000756297	0.978347013	0.988088893
	HLCS	-0.060600432	5.083924419	0.588772738	0.452322915	0.628627541
	HLX	-1.438832273	1.631880701	29.63947163	2.98E-05	0.000176223
	HMBS	-0.324997719	6.441199015	23.8499381	0.000103098	0.000536994
	HMGB1	-0.117906765	8.638302957	5.380558694	0.031650989	0.083134285
	HMGB2	0.518825423	7.448173805	61.61862315	2.22E-07	2.15E-06
	HMGB3	0.645490802	6.49849921	110.3981535	2.35E-09	3.57E-08
	HMGN1	-0.115622316	7.998820016	4.701123453	0.043044318	0.107036466
	HMGN2	0.334530561	8.005254666	32.15296929	1.82E-05	0.000112952
	HMGCL	-0.354994757	3.273164296	6.604243668	0.018749118	0.053394491
	HMGCR	1.251612695	6.279238048	395.9475542	3.48E-14	1.97E-12
	HMGCS1	0.011862701	5.026531854	0.013021979	0.910344539	0.952344329
	HMGCS2	-3.516076043	0.026438034	49.31790952	1.02E-06	8.47E-06
	HMGA1	-0.055533268	11.40724405	0.879138636	0.360202395	0.541004638
	HMMR	-0.069469282	6.77246538	1.183684683	0.290213749	0.466176937
	HMOX1	-0.647705023	1.72999252	9.14443303	0.006980018	0.02280635
	HMOX2	-0.110007956	6.266136637	3.138962694	0.092477759	0.197981084
	NR4A1	0.661464532	1.869708653	12.05913632	0.002548353	0.009464551
	HMX2	-1.743301402	-0.224566929	19.90192562	0.000269673	0.001263374
	FOXA1	-0.320284418	4.263232612	7.13641684	0.015089162	0.044380582
	FOXA2	2.412767398	3.032785709	300.1229641	4.25E-13	1.76E-11
	FOXA3	0.951728536	2.251341749	24.43454269	9.02E-05	0.000475835
	HNF4A	-3.190421216	7.017847277	1760.478927	3.36E-20	2.16E-17
	HNF4G	-2.288174683	3.820992733	358.1155016	8.65E-14	4.39E-12
	ONECUT1	0.867557285	-1.662571063	1.55142791	0.22815567	0.392222501
	HNMT	0.334538463	4.767488181	14.44607489	0.001207251	0.004870188
	SLC29A2	0.587369434	5.724097275	44.36325712	2.27E-06	1.73E-05
	HNRNPA1	-0.04066454	10.04003167	0.610591535	0.444191914	0.621289114
	HNRNPA2B1	0.028444625	10.0495236	0.362970293	0.553983073	0.715570514
	HNRNPAB	0.080512304	8.556604247	1.423398773	0.2475282	0.415980511
	HNRNPC	0.147753533	9.029390705	8.321558315	0.009490894	0.029841941
	HNRNPD	-0.122029554	8.599181671	4.957310817	0.038273216	0.097240294
	HNRNPF	0.055278831	8.535480239	0.983141106	0.333882729	0.513610304
	HNRNPH1	-0.231944336	8.485514565	19.6641108	0.000284446	0.001324821
	HNRNPH2	1.03046096	5.903256311	249.1553621	2.23E-12	7.48E-11
	HNRNPH3	0.323421456	7.329498813	31.69992848	1.98E-05	0.000122388
	HNRNPK	0.041197174	9.422504361	0.552695548	0.466311145	0.641107929
	HNRNPL	0.286853139	8.640060225	29.98846802	2.77E-05	0.000165468
	HNRNPU	0.133923621	9.810575983	6.757252166	0.017603426	0.050684566
	HOXA1	0.18519128	3.114714863	1.517628825	0.233005365	0.398094232
	HOXA2	1.126689415	0.179321735	13.61287799	0.001556967	0.006121781
	HOXA3	0.612835485	4.917322582	32.4767523	1.71E-05	0.000106813
	HOXA5	0.946028333	-0.062165607	8.820322499	0.007871228	0.025347681
	HOXA6	1.189959547	-0.181547573	13.15936464	0.001794315	0.006944214
	HOXA7	1.078490392	-1.8266168	2.3465555	0.142073716	0.276544579
	HOXA9	1.310368119	0.015331568	17.04346552	0.000572132	0.002479423
	HOXA10	0.274554728	3.929099413	7.570927883	0.012691382	0.038297795
	HPCA	-0.996791178	-0.288962428	6.542583162	0.019250449	0.054598148
	HOXA13	-3.681764394	5.130252372	833.114965	3.70E-17	5.51E-15
	HOXB2	0.445773301	0.720110997	2.233515273	0.151468961	0.290205461
	HOXB3	0.592327577	2.92329564	15.90533183	0.000786995	0.003315326
	HOXB4	1.078275407	-0.777665703	5.886790092	0.025407418	0.069173965
	HOXB5	0.864353297	1.909628052	26.00852003	6.36E-05	0.00034675
	HOXB6	0.020574664	5.620161449	0.066753641	0.798901057	0.887738909
	HOXB7	0.20270435	5.257647069	5.723865714	0.027226506	0.073294221
	HOXB8	1.143832891	1.736709469	38.63060852	5.70E-06	3.97E-05
	HOXB9	1.632988335	4.073041388	217.1077269	7.51E-12	2.15E-10
	HOXC4	-3.604439133	-0.826668918	38.69369681	3.93E-06	2.85E-05
	HOXC5	-7.000909479	0.673707931	143.8661338	5.56E-11	1.26E-09
	HOXC6	-2.702354477	1.545030809	67.26391617	1.16E-07	1.20E-06
	HOXC8	-3.364469112	1.929539216	221.6185122	6.35E-12	1.85E-10
	HOXC9	-3.070006261	1.20238794	112.9752237	1.99E-09	3.09E-08
	HOXC10	-1.08250502	-1.105815497	4.644412314	0.044248667	0.109494379
	HOXC11	-2.924224476	-0.224169132	41.55101453	3.47E-06	2.55E-05
	HOXC12	-0.274284316	-1.939426383	0.203569184	0.65698135	0.794725443
	HOXC13	-0.721195308	-0.288011211	4.389714116	0.04980333	0.120780175
	HOXD3	-0.797535078	-1.021393449	2.961587943	0.101576443	0.213270093
	HOXD4	-2.931918821	-1.702053896	16.16035782	0.000603906	0.002605627
	HOXD8	-1.251634443	0.04668527	15.62804679	0.000853939	0.003567121
	HOXD11	-0.979581067	-1.435770679	3.948365472	0.061570375	0.143522704
	HOXD12	0.914614428	0.606973987	13.52480048	0.001599366	0.006265133
	HOXD13	0.173258187	-1.400823603	0.096630003	0.759316882	0.862088326
	HPCAL1	0.367281933	8.973928095	48.73142795	1.19E-06	9.70E-06
	HPD	-0.35600843	-1.213754115	0.514713097	0.48187519	0.654235019
	HPGD	-0.348755216	6.116083128	28.58030521	3.69E-05	0.000213851
	HPRT1	1.043592099	6.268050273	236.1611789	3.58E-12	1.13E-10
	HPS1	-0.19522349	4.671139746	4.1683813	0.055316607	0.131704723
	HRAS	-0.132068628	5.912469869	3.862641744	0.06415996	0.14831321
	AGFG1	-0.0138606	6.515773469	0.052569152	0.821101164	0.901413521
	AGFG2	0.983806155	6.977397431	145.2449311	2.40E-10	4.57E-09
	HRH1	0.582443687	4.836754152	46.11174262	1.74E-06	1.36E-05
	HRC	-0.71521313	-1.87596203	1.382402927	0.25420072	0.424623246
	HRH2	-0.125917078	-1.771602455	0.037581462	0.848357298	0.917036822
	PRMT2	-0.237620465	6.006409773	10.60481394	0.004151846	0.014486415
	PRMT1	0.68476918	7.464066063	103.0588455	4.12E-09	5.89E-08
	HES1	-0.189666867	5.313781456	4.619756135	0.044699228	0.110401448
	HSBP1	0.056915665	6.212456882	0.837693842	0.371525611	0.551816496
	HSD11B2	0.470983918	1.565656562	5.285987161	0.033009913	0.085924827
	HSD17B1	-1.74724278	0.323695947	29.58014522	3.02E-05	0.000178737
	HSD17B3	0.528771243	-2.236811888	0.608274725	0.44501387	0.6221418
	HSD17B2	-4.400577965	7.392283318	3588.9191	4.06E-23	1.34E-19
	HSD17B4	-0.248084316	6.582796389	17.08948894	0.000564095	0.002449087
	HSF1	-0.192591555	7.119138812	7.161101021	0.014940035	0.044005769
	HSF2	0.396623734	3.610409196	12.36401837	0.00230812	0.008663171
	HSF4	0.027200438	3.317603123	0.024941207	0.876179725	0.933146479
	DNAJB2	-0.090126259	5.312880043	1.318658179	0.265083226	0.437316844
	DNAJA1	-0.09975959	8.41753189	1.957113856	0.177932354	0.327625618
	HSPA1A	0.551950257	8.625317324	14.23673959	0.001285857	0.005155745
	HSPA1B	0.587614006	8.472682048	18.43538847	0.000391873	0.001770444
	HSPA1L	-0.530324602	1.861787663	7.44114976	0.013359672	0.040030442
	HSPA2	0.439997438	3.531217487	13.36878463	0.00167835	0.006543432
	HSPA4	0.005485136	8.389748881	0.010717017	0.918632594	0.956499393
	HSPA5	0.093550012	9.741573878	2.570522784	0.125363154	0.251422294
	HSPA6	1.717312613	1.451615339	12.36476685	0.002307846	0.008663171
	HSPA7	0.22744446	-1.800799139	0.120981028	0.731824929	0.845270426
	HSPA8	-0.110830092	11.54608308	1.81090538	0.194236778	0.349573713
	HSPA9	-0.300428281	9.063617413	27.21750148	4.90E-05	0.000274779
	HSPB1	0.884277974	7.871732742	88.70039871	1.37E-08	1.74E-07
	HSP90AA1	0.272253801	11.4024786	30.95284522	2.29E-05	0.000139905
	IGSF3	0.780277045	6.908110019	138.3379945	3.62E-10	6.63E-09
	HSP90AB1	-0.052514464	10.69052554	0.904014166	0.353644608	0.534347216
	HSPD1	-0.159712007	10.12920099	7.735769539	0.011896215	0.036192325
	HSPE1	-0.036425303	7.35681357	0.378028461	0.545952704	0.709122729
	DNAJB1	0.24030474	7.504199609	10.8259112	0.003848038	0.013562764
	DNAJC4	-0.54588824	3.984129058	28.0672037	4.10E-05	0.000235369
	HSPG2	0.386017553	10.18706706	57.05983871	3.88E-07	3.52E-06
	NDST1	0.90138853	5.996637961	180.6120392	3.73E-11	8.82E-10
	FOXN2	-0.171929744	5.126042108	5.68217031	0.027724548	0.074338999
	HTR1D	-2.668499862	5.171052177	786.6834539	6.30E-17	8.55E-15
	HTR1F	-0.128430534	-2.480376114	0.024654184	0.876856372	0.933418617
	HTR2A	-0.378005164	-1.665991408	0.408170318	0.530571017	0.696277098
	HTR2B	-0.687373761	-1.201831338	2.195324822	0.154902667	0.295090611
	HTR2C	-0.191744177	-2.277009047	0.057477312	0.813078264	0.896364544
	HTR6	-1.257922388	-2.305332059	2.899392913	0.104202516	0.21727347
	HTR7	-0.260656561	0.392117149	0.681014068	0.419479558	0.598598238
	HUS1	-0.466271943	4.356043633	29.04939574	3.35E-05	0.000196393
	TNC	-0.634353237	2.623756402	17.10414901	0.00056183	0.002440858
	HYAL1	-0.763613005	0.353628387	4.670062825	0.043672531	0.108414392
	IAPP	-0.429480793	0.226526881	2.069529318	0.166540536	0.311573032
	IARS1	0.086135839	8.426111938	1.698194886	0.208093544	0.366771478
	ICA1	0.878339627	3.506869014	60.36478902	2.58E-07	2.45E-06
	ICAM1	1.381354598	2.983025731	59.00815785	3.04E-07	2.84E-06
	ICAM2	0.009395719	5.099684425	0.007942026	0.92992062	0.961759223
	ICAM3	-0.359076493	3.401374596	9.728683704	0.005648638	0.018912961
	ICAM4	-0.31782914	-0.574844023	0.709405178	0.410132757	0.589526498
	IRF8	-0.259758252	-0.458410711	0.552122914	0.466549354	0.641143977
	MRPL58	0.534052228	4.867698101	38.35016635	5.97E-06	4.14E-05
	ID1	-1.143431741	6.61367989	290.9577558	5.61E-13	2.23E-11
	ID2	2.393548876	3.519456668	367.6278428	6.83E-14	3.55E-12
	ID3	0.379629237	-0.450574179	1.132971019	0.300494179	0.478204816
	ID4	-1.201552023	-2.337595316	2.243099319	0.149924809	0.287832495
	IDE	-0.010301908	6.449960811	0.024744113	0.876665673	0.933314739
	IDH1	-0.062579659	6.050437831	0.597268286	0.449128559	0.625759101
	IDH2	0.118394574	5.091659206	2.293004864	0.14641374	0.28275919
	IDH3A	-0.097826143	5.964934904	1.940414316	0.179706462	0.329838008
	IDH3B	-0.409109498	5.494011351	30.15940402	2.68E-05	0.000160766
	IDH3G	-0.219168503	6.606963954	12.27995143	0.002371709	0.008877833
	IDI1	-0.17453295	5.179224904	2.720190134	0.115518945	0.235949973
	IDS	1.370019675	7.127274813	518.9146319	2.94E-15	2.39E-13
	IDUA	0.175922088	3.437587309	1.946029045	0.179107638	0.329169107
	CFI	-0.395483561	-0.456121203	1.227102517	0.281813197	0.456597077
	IFI16	-0.563352674	4.623370807	34.41562325	1.19E-05	7.70E-05
	IFI27	-4.696242565	5.124576438	1988.392573	1.07E-20	8.30E-18
	IFI35	-0.315833352	4.753442734	14.40691616	0.00122154	0.004924065
	SP110	0.133776698	4.103750545	2.038286468	0.169610077	0.316053374
	IFIT2	0.229021795	2.585171876	1.30267868	0.26790381	0.440564441
	IFIT1	0.501883975	2.556664563	4.972360109	0.038012423	0.096740554
	IFIT3	0.042333733	3.822217748	0.145786208	0.706831257	0.828069617
	IFNAR1	0.021915018	6.030812535	0.113183025	0.740235594	0.850800828
	IFNAR2	-0.669246873	5.019762216	64.93725313	1.50E-07	1.52E-06
	IFNGR1	-1.17816446	5.309309067	221.5636344	6.28E-12	1.84E-10
	IFNGR2	-0.867005998	5.731150374	138.5501087	3.58E-10	6.56E-09
	IFRD1	-0.021675155	5.658623103	0.060328842	0.808610105	0.893676899
	IGBP1	-0.109589939	4.832231153	1.477065615	0.239118307	0.40589073
	IGF1	-0.286361765	0.399309108	0.955351473	0.340643546	0.520911044
	IGF1R	1.179469836	5.66575746	219.7428444	6.76E-12	1.95E-10
	IGF2	0.008021364	10.10303508	0.02282699	0.881500144	0.9357228
	IGF2R	-0.461273133	7.576417007	59.91256522	2.72E-07	2.57E-06
	IGFALS	0.184739558	1.884019938	0.915076085	0.350783779	0.531608473
	IGFBP1	-1.195698426	6.481783634	158.2781155	1.16E-10	2.38E-09
	IGFBP3	-2.914252096	5.586512998	747.7586616	1.01E-16	1.27E-14
	IGFBP4	-0.244409678	8.594879088	14.99404669	0.001025604	0.0042056
	IGFBP5	0.067388608	-0.73559329	0.025528218	0.874746959	0.932151455
	IGFBP6	-0.162486091	6.736978664	5.824369584	0.026067117	0.070743639
	IGFBP7	0.0632877	8.536631227	1.080596316	0.311610384	0.490419994
	CCN1	1.091141766	7.321459087	310.8719157	3.10E-13	1.36E-11
	IGHMBP2	-0.447700737	6.103592535	45.10685026	2.03E-06	1.56E-05
	RBPJ	0.429977	5.772015506	42.3442531	3.11E-06	2.31E-05
	IGSF1	0.338963237	-1.111422976	0.569075076	0.459909658	0.635554032
	IHH	-0.296685368	-0.696199231	0.618093794	0.441469276	0.618892471
	IK	0.019583118	6.883471183	0.116663531	0.736429655	0.848570586
	IKBKB	-1.091112848	5.382868107	192.0778921	2.19E-11	5.46E-10
	IL1A	1.488745484	-2.097669163	3.906704825	0.062524826	0.145298044
	IL1R1	-2.293179166	2.819778788	210.1867417	9.98E-12	2.74E-10
	IL1RAP	0.459296632	3.845540946	21.66483727	0.000172704	0.000849222
	IL1RN	3.461194995	-1.4995556	21.94435861	0.00012593	0.000640233
	IL2	-0.829314093	-1.934018044	1.575942551	0.224491606	0.387565835
	IL2RA	-0.058567053	-0.975066524	0.016784214	0.898284996	0.945460786
	IL2RB	0.286137047	-1.959376851	0.156351642	0.696967988	0.821488904
	IL2RG	-1.133134156	-0.969493585	4.97243861	0.038066863	0.096841719
	IL3RA	-0.534757545	-2.425153657	0.524154349	0.47768703	0.65087758
	IL4R	-0.845751148	5.47789822	113.5143778	1.87E-09	2.93E-08
	IL5RA	-0.799464296	-1.792017903	1.76376241	0.199884011	0.356567764
	IL6	-0.680179857	-1.095260635	1.663078686	0.212732911	0.372558082
	IL6R	-0.327551301	3.403433363	7.870450671	0.011287989	0.034569222
	IL6ST	1.032400584	8.70697395	318.5738241	2.49E-13	1.12E-11
	IL7	-0.016601519	2.225463991	0.007382615	0.932427156	0.963595757
	IL7R	-2.172800669	-0.799371183	21.57166931	0.000175777	0.000863043
[truncated: 24,373 more rows]
