# Supplementary material for: Maspin Modulates Malignant Phenotypes Depending on Subcellular Localization in Pancreatic Ductal Adenocarcinoma Cell Lines
Source: Cancers (Basel). 2026 Jun 1;18(11):1815. doi: 10.3390/cancers18111815 (PMC13256641; doi:10.3390/cancers18111815)
Supplement: Supplementary file 1 [file cancers-18-01815-s001.zip › Table S4. KEGG Pathway S2-028 (compared with S2-007).xlsx]

## Sheet: Sup S4. Table Pathways
Supplementary Table S4. List of KEGG pathways assigned to DEGs in S2-028 compared with S2-007
Term	Count	%	P-values	Fold Enrichment	FDR
Upregulated DEGs (S2-028; cytMaspin > S2-007; panMaspin)
hsa05034:Alcoholism	46	1.68436	3.35613e-08	2.39225	1.05718e-05
hsa04360:Axon guidance	44	1.61113	8.70054e-08	2.3753	1.37033e-05
hsa04613:Neutrophil extracellular trap formation	45	1.64775	2.11674e-07	2.28055	2.22258e-05
hsa04510:Focal adhesion	45	1.64775	6.01175e-07	2.20191	4.73426e-05
hsa05322:Systemic lupus erythematosus	35	1.28158	1.51675e-06	2.41428	9.31775e-05
hsa05205:Proteoglycans in cancer	44	1.61113	1.77481e-06	2.14242	9.31775e-05
hsa04517:IgSF CAM signaling	56	2.05053	8.19597e-06	1.84189	0.000333214
hsa04012:ErbB signaling pathway	24	0.878799	8.46258e-06	2.77202	0.000333214
hsa05231:Choline metabolism in cancer	23	0.842182	0.000267529	2.30768	0.00886718
hsa04015:Rap1 signaling pathway	39	1.42805	0.000281498	1.82731	0.00886718
hsa04010:MAPK signaling pathway	50	1.83083	0.000406275	1.65551	0.0112633
hsa04512:ECM-receptor interaction	21	0.768949	0.000429079	2.34375	0.0112633
hsa05200:Pathways in cancer	77	2.81948	0.000956946	1.43498	0.0231875
hsa04151:PI3K-Akt signaling pathway	56	2.05053	0.00112595	1.53661	0.0253339
hsa05165:Human papillomavirus infection	52	1.90406	0.00140954	1.55111	0.0296004
hsa04530:Tight junction	31	1.13512	0.00153351	1.81132	0.0301909
hsa04382:Cornified envelope formation	37	1.35482	0.0017295	1.69365	0.0320466
hsa04390:Hippo signaling pathway	29	1.06188	0.0018428	1.83477	0.0321392
hsa05218:Melanoma	17	0.622483	0.00206001	2.31318	0.0321392
hsa01521:EGFR tyrosine kinase inhibitor resistance	18	0.659099	0.0021582	2.23494	0.0321392
hsa04550:Signaling pathways regulating pluripotency of stem cells	27	0.988649	0.00220529	1.86245	0.0321392
hsa00512:Mucin type O-glycan biosynthesis	11	0.402783	0.00224464	3.0351	0.0321392
hsa05224:Breast cancer	27	0.988649	0.00326264	1.81211	0.0430153
hsa04820:Cytoskeleton in muscle cells	38	1.39143	0.00327736	1.61998	0.0430153
hsa04974:Protein digestion and absorption	21	0.768949	0.00363307	1.98661	0.0457767
Downregulated DEGs (S2-028; cytMaspin < S2-007; panMaspin)
hsa01100:Metabolic pathways	205	9.36501	2.69045e-09	1.45704	8.15208e-07
hsa00830:Retinol metabolism	22	1.00503	2.12936e-07	3.64009	3.22598e-05
hsa04976:Bile secretion	25	1.14207	6.21317e-07	3.12533	6.2753e-05
hsa00053:Ascorbate and aldarate metabolism	13	0.593878	6.38224e-06	4.71824	0.000392866
hsa00040:Pentose and glucuronate interconversions	14	0.639561	6.48293e-06	4.37546	0.000392866
hsa00982:Drug metabolism - cytochrome P450	20	0.913659	1.33573e-05	3.08252	0.000639049
hsa04820:Cytoskeleton in muscle cells	42	1.91868	1.47635e-05	2.02811	0.000639049
hsa04658:Th1 and Th2 cell differentiation	22	1.00503	4.92251e-05	2.66157	0.0018644
hsa00140:Steroid hormone biosynthesis	17	0.77661	0.000107235	2.9886	0.00361024
hsa00860:Porphyrin metabolism	14	0.639561	0.000123597	3.42427	0.00372556
hsa04145:Phagosome	30	1.37049	0.000135251	2.12287	0.00372556
hsa04928:Parathyroid hormone synthesis, secretion and action	24	1.09639	0.000160594	2.34807	0.00405501
hsa05323:Rheumatoid arthritis	21	0.959342	0.000205872	2.4871	0.0047984
hsa04640:Hematopoietic cell lineage	21	0.959342	0.000421428	2.36275	0.00912091
hsa00980:Metabolism of xenobiotics by cytochrome P450	18	0.822293	0.000461549	2.56356	0.00932328
hsa05321:Inflammatory bowel disease	16	0.730927	0.000533375	2.72756	0.0101008
hsa05166:Human T-cell leukemia virus 1 infection	36	1.64459	0.000657397	1.80823	0.0117171
hsa04024:cAMP signaling pathway	36	1.64459	0.000775177	1.79222	0.0130488
hsa05032:Morphine addiction	19	0.867976	0.000921355	2.34915	0.0146932
hsa05416:Viral myocarditis	16	0.730927	0.0010258	2.5717	0.0155409
hsa04659:Th17 cell differentiation	21	0.959342	0.00131721	2.16766	0.0184534
hsa05140:Leishmaniasis	17	0.77661	0.00133985	2.42114	0.0184534
hsa04022:cGMP-PKG signaling pathway	28	1.27912	0.00143608	1.89779	0.0189188
hsa02010:ABC transporters	12	0.548196	0.00153725	3.00032	0.0194078
hsa04020:Calcium signaling pathway	38	1.73595	0.0017485	1.68325	0.0211919
hsa04261:Adrenergic signaling in cardiomyocytes	26	1.18776	0.00217682	1.89955	0.0253683
hsa04924:Renin secretion	15	0.685244	0.00257611	2.44591	0.0286655
hsa05164:Influenza A	28	1.27912	0.00264896	1.821	0.0286655
hsa05152:Tuberculosis	29	1.32481	0.00276038	1.79277	0.0288412
hsa05204:Chemical carcinogenesis - DNA adducts	15	0.685244	0.00339779	2.37701	0.0343177
hsa04380:Osteoclast differentiation	24	1.09639	0.00361731	1.88831	0.0353563
hsa04940:Type I diabetes mellitus	11	0.502513	0.00439896	2.8128	0.0416122
hsa01240:Biosynthesis of cofactors	25	1.14207	0.00453202	1.82649	0.0416122
hsa05414:Dilated cardiomyopathy	19	0.867976	0.0048106	2.03593	0.0428709
hsa05310:Asthma	9	0.411147	0.00571528	3.1644	0.049478
hsa05410:Hypertrophic cardiomyopathy	18	0.822293	0.00594247	2.04567	0.0498393
hsa05330:Allograft rejection	10	0.45683	0.00608599	2.88492	0.0498393
hsa04014:Ras signaling pathway	34	1.55322	0.00652389	1.60731	0.0498864
hsa04728:Dopaminergic synapse	22	1.00503	0.00656151	1.8611	0.0498864
hsa04978:Mineral absorption	13	0.593878	0.00658566	2.39779	0.0498864
