# Supplementary material for: Maspin Modulates Malignant Phenotypes Depending on Subcellular Localization in Pancreatic Ductal Adenocarcinoma Cell Lines
Source: Cancers (Basel). 2026 Jun 1;18(11):1815. doi: 10.3390/cancers18111815 (PMC13256641; doi:10.3390/cancers18111815)
Supplement: Supplementary file 1 [file cancers-18-01815-s001.zip › Table S5. Results of GSEA.xlsx]

## Sheet: ★01 gsea_report_for_1_177355309
Supplementary Table S5: Gene sets enriched in S2-028 compared with S2-007
	GS	GS DETAILS	SIZE	ES	NES	NOM p-val	FDR q-val	FWER p-val	RANK AT MAX	LEADING EDGE
	follow link to MSigDB
1	KEGG_MEDICUS_VARIANT_MUTATION_INACTIVATED_FGF17_TO_RAS_ERK_SIGNALING_PATHWAY	Details ...	15	0.51	1.89	0	0.103	0.049	2584	tags=20%, list=13%, signal=23%
2	KEGG_MEDICUS_VARIANT_AMPLIFIED_FGFR_TO_RAS_ERK_SIGNALING_PATHWAY	Details ...	15	0.65	1.83	0	0.098	0.149	2584	tags=27%, list=13%, signal=31%
3	KEGG_MEDICUS_REFERENCE_AUTOPHAGY_VESICLE_NUCLEATION_ELONGATION_MATURATION_MTORC1_PI3KC3_C1	Details ...	16	0.45	1.75	0	0.16	0.196	1949	tags=19%, list=10%, signal=21%
4	KEGG_MEDICUS_REFERENCE_FGF_FGFR_RAS_ERK_SIGNALING_PATHWAY	Details ...	29	0.5	1.7	0	0.2	0.244	253	tags=14%, list=1%, signal=14%
5	KEGG_MEDICUS_REFERENCE_AREG_EGFR_RAS_ERK_SIGNALING_PATHWAY	Details ...	15	0.59	1.7	0	0.17	0.244	2584	tags=27%, list=13%, signal=31%
6	KEGG_MEDICUS_REFERENCE_FGF_FGFR_PI3K_SIGNALING_PATHWAY	Details ...	25	0.52	1.7	0	0.157	0.244	253	tags=16%, list=1%, signal=16%
7	KEGG_MEDICUS_REFERENCE_DYNEIN_RECRUITMENT_TO_THE_KINETOCHORE	Details ...	29	0.36	1.69	0	0.152	0.287	2626	tags=17%, list=14%, signal=20%
8	KEGG_MEDICUS_PATHOGEN_HPV_E5_TO_EGFR_RAS_ERK_SIGNALING_PATHWAY	Details ...	15	0.4	1.69	0	0.14	0.287	2584	tags=20%, list=13%, signal=23%
9	KEGG_MEDICUS_REFERENCE_KITLG_KIT_RAS_ERK_SIGNALING_PATHWAY	Details ...	15	0.41	1.67	0.089	0.144	0.287	2584	tags=20%, list=13%, signal=23%
10	KEGG_MEDICUS_REFERENCE_EREG_EGFR_RAS_ERK_SIGNALING_PATHWAY	Details ...	15	0.58	1.66	0	0.146	0.342	2584	tags=27%, list=13%, signal=31%
11	KEGG_MEDICUS_REFERENCE_TGFA_EGFR_RAS_ERK_SIGNALING_PATHWAY	Details ...	15	0.48	1.65	0	0.153	0.389	2584	tags=20%, list=13%, signal=23%
12	KEGG_MEDICUS_REFERENCE_CXCL12_CXCR4_PKC_ERK_SIGNALING_PATHAWAY	Details ...	18	0.49	1.62	0	0.187	0.503	268	tags=17%, list=1%, signal=17%
13	KEGG_MEDICUS_REFERENCE_GF_RTK_RAS_PI3K_SIGNALING_PATHWAY	Details ...	75	0.42	1.62	0	0.18	0.503	2184	tags=27%, list=11%, signal=30%
14	KEGG_MEDICUS_VARIANT_MUTATION_ACTIVATED_EGFR_TO_RAS_ERK_SIGNALING_PATHWAY	Details ...	15	0.46	1.61	0	0.171	0.503	2584	tags=20%, list=13%, signal=23%
15	KEGG_MEDICUS_REFERENCE_EGF_EGFR_RAS_ERK_SIGNALING_PATHWAY	Details ...	16	0.49	1.6	0	0.172	0.555	2756	tags=25%, list=14%, signal=29%
16	KEGG_MEDICUS_REFERENCE_WNT5A_ROR_SIGNALING_PATHWAY	Details ...	15	0.65	1.6	0	0.168	0.555	634	tags=33%, list=3%, signal=34%
17	KEGG_MEDICUS_REFERENCE_EGF_EGFR_RAS_PI3K_SIGNALING_PATHWAY	Details ...	15	0.46	1.59	0	0.169	0.555	3656	tags=27%, list=19%, signal=33%
18	KEGG_MEDICUS_REFERENCE_GF_RTK_PI3K_SIGNALING_PATHWAY	Details ...	69	0.42	1.58	0	0.172	0.555	2184	tags=29%, list=11%, signal=33%
19	KEGG_MEDICUS_REFERENCE_GF_RTK_RAS_ERK_SIGNALING_PATHWAY	Details ...	77	0.42	1.58	0	0.167	0.555	2853	tags=31%, list=15%, signal=36%
20	KEGG_MEDICUS_REFERENCE_TNF_JNK_SIGNALING_PATHWAY	Details ...	15	0.42	1.58	0	0.162	0.555	1567	tags=20%, list=8%, signal=22%
21	KEGG_MEDICUS_VARIANT_IGF2_OVEREXPRESSION_TO_RAS_ERK_SIGNALING_PATHWAY		15	0.46	1.57	0	0.17	0.62	2584	tags=20%, list=13%, signal=23%
22	KEGG_MEDICUS_REFERENCE_IGF_IGF1R_RAS_ERK_SIGNALING_PATHWAY		16	0.42	1.57	0	0.167	0.62	2584	tags=19%, list=13%, signal=22%
23	KEGG_MEDICUS_REFERENCE_TLR2_4_MAPK_SIGNALING_PATHWAY		26	0.44	1.56	0	0.165	0.62	3686	tags=35%, list=19%, signal=43%
24	KEGG_MEDICUS_VARIANT_EGF_OVEREXPRESSION_TO_RAS_ERK_SIGNALING_PATHWAY		15	0.51	1.55	0.087	0.168	0.62	2756	tags=27%, list=14%, signal=31%
25	KEGG_MEDICUS_VARIANT_MLL_AF4_FUSION_TO_TRANSCRIPTIONAL_ACTIVATION		25	0.45	1.52	0	0.19	0.714	901	tags=20%, list=5%, signal=21%
26	KEGG_MEDICUS_REFERENCE_REGULATION_OF_GF_RTK_RAS_ERK_SIGNALING_PTP		19	0.57	1.51	0	0.195	0.714	3147	tags=37%, list=16%, signal=44%
27	KEGG_MEDICUS_REFERENCE_EGF_ERBB2_RAS_ERK_SIGNALING_PATHWAY		16	0.49	1.5	0	0.198	0.714	2756	tags=25%, list=14%, signal=29%
28	KEGG_MEDICUS_REFERENCE_IL6_FAMILY_TO_JAK_STAT_SIGNALING_PATHWAY		22	0.43	1.48	0	0.209	0.759	2570	tags=32%, list=13%, signal=37%
29	KEGG_MEDICUS_REFERENCE_GNRH_GNRHR_PLCB_PKC_SIGNALING_PATHWAY		18	0.47	1.48	0.114	0.212	0.759	2584	tags=28%, list=13%, signal=32%
30	KEGG_MEDICUS_REFERENCE_TIGHT_JUNCTION_ACTIN_SIGNALING_PATHWAY		32	0.45	1.47	0	0.211	0.759	2106	tags=31%, list=11%, signal=35%
31	KEGG_MEDICUS_REFERENCE_DNA_REPLICATION_TERMINATION		21	0.55	1.45	0.098	0.22	0.759	4657	tags=43%, list=24%, signal=56%
32	KEGG_MEDICUS_PATHOGEN_HCMV_US28_TO_GNAQ_PLCB_G_CALCINEURIN_SIGNALING_PATHWAY		18	0.37	1.44	0.112	0.223	0.759	997	tags=17%, list=5%, signal=18%
33	KEGG_MEDICUS_REFERENCE_REGULATION_OF_GF_RTK_RAS_ERK_SIGNALING_UBIQUITINATION_OF_RTK_BY_CBL		22	0.51	1.44	0.101	0.231	0.759	1942	tags=32%, list=10%, signal=35%
34	KEGG_MEDICUS_REFERENCE_RTK_PLCG_ITPR_SIGNALING_PATHWAY		45	0.43	1.42	0	0.238	0.808	805	tags=20%, list=4%, signal=21%
35	KEGG_MEDICUS_REFERENCE_PRE_IC_FORMATION		27	0.66	1.39	0.097	0.277	0.853	4657	tags=56%, list=24%, signal=73%
36	KEGG_MEDICUS_VARIANT_MUTATION_ACTIVATED_FGFR3_TO_RAS_ERK_SIGNALING_PATHWAY		16	0.3	1.39	0	0.274	0.853	2584	tags=19%, list=13%, signal=22%
37	KEGG_MEDICUS_REFERENCE_CXCR4_GNB_G_PLCB_PKC_SIGNALING_PATHWAY		28	0.4	1.38	0	0.272	0.853	870	tags=14%, list=5%, signal=15%
38	KEGG_MEDICUS_REFERENCE_EGF_EGFR_PLCG_ERK_SIGNALING_PATHWAY		15	0.47	1.38	0	0.276	0.892	2756	tags=33%, list=14%, signal=39%
39	KEGG_MEDICUS_REFERENCE_DEUBIQUITINATION_OF_H2AK119		26	0.52	1.37	0.097	0.282	0.892	4587	tags=42%, list=24%, signal=55%
40	KEGG_MEDICUS_REFERENCE_GENE_SILENCING_BY_METHYLATION_OF_H3K27_AND_UBIQUITINATION_OF_H2AK119		37	0.5	1.36	0	0.293	0.892	4587	tags=41%, list=24%, signal=53%
41	KEGG_MEDICUS_REFERENCE_N_GLYCAN_BIOSYNTHESIS		16	0.43	1.35	0.127	0.293	0.892	257	tags=13%, list=1%, signal=13%
42	KEGG_MEDICUS_ENV_FACTOR_E2_TO_RAS_ERK_SIGNALING_PATHWAY		15	0.42	1.35	0	0.29	0.892	3115	tags=27%, list=16%, signal=32%
43	KEGG_MEDICUS_REFERENCE_CA2_CAM_CAMK_SIGNALING_PATHWAY		18	0.4	1.35	0	0.288	0.892	5545	tags=50%, list=29%, signal=70%
44	KEGG_MEDICUS_VARIANT_LRP6_OVEREXPRESSION_TO_WNT_SIGNALING_PATHWAY		41	0.36	1.34	0.093	0.289	0.892	2993	tags=27%, list=15%, signal=32%
45	KEGG_MEDICUS_REFERENCE_DNA_REPLICATION_LICENSING		23	0.65	1.34	0.097	0.289	0.892	4357	tags=57%, list=23%, signal=73%
46	KEGG_MEDICUS_REFERENCE_TRAIP_DEPENDENT_REPLISOME_DISASSEMBLY		16	0.62	1.34	0.235	0.287	0.946	4657	tags=56%, list=24%, signal=74%
47	KEGG_MEDICUS_REFERENCE_CXCR4_GNAQ_PLCB_G_CALCINEURIN_SIGNALING_PATHWAY		19	0.35	1.33	0.112	0.293	0.946	997	tags=16%, list=5%, signal=17%
48	KEGG_MEDICUS_PATHOGEN_KSHV_VGPCR_TO_GNB_G_ERK_SIGNALING_PATHWAY		29	0.42	1.32	0.114	0.297	0.946	2584	tags=28%, list=13%, signal=32%
49	KEGG_MEDICUS_REFERENCE_WNT_SIGNALING_PATHWAY		42	0.34	1.32	0.09	0.293	0.946	2993	tags=26%, list=15%, signal=31%
50	KEGG_MEDICUS_REFERENCE_ORIGIN_UNWINDING_AND_ELONGATION		30	0.62	1.32	0.227	0.291	0.946	5580	tags=57%, list=29%, signal=80%
51	KEGG_MEDICUS_ENV_FACTOR_NNK_NNN_TO_RAS_ERK_SIGNALING_PATHWAY		18	0.42	1.32	0.208	0.288	0.946	2584	tags=22%, list=13%, signal=26%
52	KEGG_MEDICUS_PATHOGEN_SHIGELLA_IPGD_TO_ARNO_ARF_ACTB_G_SIGNALING_PATHWAY		29	0.3	1.28	0	0.329	0.946	3656	tags=24%, list=19%, signal=30%
53	KEGG_MEDICUS_REFERENCE_ARNO_ARF_ACTB_G_SIGNALING_PATHWAY		25	0.32	1.27	0.099	0.342	0.946	3245	tags=24%, list=17%, signal=29%
54	KEGG_MEDICUS_REFERENCE_P300_P21_CELL_CYCLE_G1_S		15	0.49	1.26	0.227	0.359	0.946	4528	tags=53%, list=23%, signal=70%
55	KEGG_MEDICUS_REFERENCE_GPI_ANCHOR_BIOSYNTHESIS		24	0.32	1.22	0.185	0.401	0.946	5493	tags=42%, list=28%, signal=58%
56	KEGG_MEDICUS_VARIANT_AMPLIFIED_MYC_TO_P27_CELL_CYCLE_G1_S		15	0.4	1.22	0.313	0.395	0.946	6067	tags=47%, list=31%, signal=68%
57	KEGG_MEDICUS_REFERENCE_HOMOLOGOUS_RECOMBINATION_IN_ICLR		16	0.51	1.22	0.321	0.396	0.946	7546	tags=69%, list=39%, signal=113%
58	KEGG_MEDICUS_REFERENCE_TRANSLATION_INITIATION		79	0.37	1.19	0.191	0.429	1	4255	tags=23%, list=22%, signal=29%
59	KEGG_MEDICUS_VARIANT_MUTATION_CAUSED_ABERRANT_ABETA_TO_MACHR_CA2_APOPTOTIC_PATHWAY		20	0.38	1.19	0.2	0.432	1	1018	tags=15%, list=5%, signal=16%
60	KEGG_MEDICUS_REFERENCE_ACTIVATION_OF_PRC2.2_BY_UBIQUITINATION_OF_H2AK119		20	0.53	1.17	0.228	0.461	1	7047	tags=60%, list=36%, signal=94%
61	KEGG_MEDICUS_REFERENCE_MACHR_CA2_APOPTOTIC_PATHWAY		19	0.4	1.16	0.2	0.463	1	1018	tags=16%, list=5%, signal=17%
62	KEGG_MEDICUS_REFERENCE_MISMATCH_REPAIR		26	0.41	1.14	0.235	0.512	1	4540	tags=31%, list=24%, signal=40%
63	KEGG_MEDICUS_REFERENCE_RAB7_REGULATED_MICROTUBULE_MINUS_END_DIRECTED_TRANSPORT		40	0.25	1.13	0.183	0.513	1	3593	tags=23%, list=19%, signal=28%
64	KEGG_MEDICUS_PATHOGEN_HIV_GP120_TO_CXCR4_GNB_G_RAC_SIGNALING_PATHWAY		23	0.32	1.13	0.118	0.508	1	2000	tags=22%, list=10%, signal=24%
65	KEGG_MEDICUS_REFERENCE_CXCR4_GNB_G_RAC_SIGNALING_PATHWAY		23	0.32	1.13	0.118	0.5	1	2000	tags=22%, list=10%, signal=24%
66	KEGG_MEDICUS_REFERENCE_ACTIVATION_OF_PRC2.2_BY_UBIQUITINATION_OF_H2AK119_IN_GERMLINE_GENES		25	0.36	1.12	0.235	0.514	1	5294	tags=40%, list=27%, signal=55%
67	KEGG_MEDICUS_REFERENCE_BMP_SIGNALING_PATHWAY		20	0.34	1.12	0.189	0.513	1	1123	tags=15%, list=6%, signal=16%
68	KEGG_MEDICUS_REFERENCE_IL1_IL1R_JNK_SIGNALING_PATHWAY		18	0.33	1.11	0.194	0.512	1	3563	tags=33%, list=18%, signal=41%
69	KEGG_MEDICUS_REFERENCE_ORGANIZATION_OF_THE_INNER_KINETOCHORE		17	0.29	1.11	0.395	0.511	1	5428	tags=29%, list=28%, signal=41%
70	KEGG_MEDICUS_REFERENCE_CCR5_GNB_G_PLCB_G_PKC_SIGNALING_PATHWAY		23	0.36	1.11	0.21	0.512	1	870	tags=13%, list=5%, signal=14%
71	KEGG_MEDICUS_VARIANT_FZD7_OVEREXPRESSION_TO_WNT_SIGNALING_PATHWAY		34	0.29	1.09	0.3	0.531	1	2993	tags=24%, list=15%, signal=28%
72	KEGG_MEDICUS_PATHOGEN_HBV_HBX_TO_RAS_ERK_SIGNALING_PATHWAY		15	0.23	1.08	0.206	0.553	1	2584	tags=13%, list=13%, signal=15%
73	KEGG_MEDICUS_REFERENCE_HOMOLOGOUS_RECOMBINATION		33	0.36	1.05	0.424	0.608	1	4540	tags=30%, list=24%, signal=40%
74	KEGG_MEDICUS_VARIANT_MUTATION_CAUSED_ABERRANT_SOD1_TO_RETROGRADE_AXONAL_TRANSPORT		25	0.29	1.03	0.298	0.637	1	2372	tags=20%, list=12%, signal=23%
75	KEGG_MEDICUS_REFERENCE_LONG_PATCH_BER		17	0.32	1.02	0.469	0.631	1	4540	tags=29%, list=24%, signal=38%
76	KEGG_MEDICUS_REFERENCE_PDGF_PDGFR_RAS_ERK_SIGNALING_PATHWAY		17	0.28	1.01	0.314	0.643	1	2584	tags=18%, list=13%, signal=20%
77	KEGG_MEDICUS_VARIANT_MUTATION_CAUSED_ABBERANT_ATXN2_3_TO_MGLUR5_CA2_APOPTOTIC_PATHWAY		17	0.36	0.99	0.508	0.695	1	1018	tags=12%, list=5%, signal=12%
78	KEGG_MEDICUS_REFERENCE_GPCR_PLCB_ITPR_SIGNALING_PATHWAY		44	0.32	0.96	0.589	0.733	1	1235	tags=14%, list=6%, signal=15%
79	KEGG_MEDICUS_REFERENCE_TCR_PLCG_ITPR_SIGNALING_PATHWAY		15	0.3	0.96	0.495	0.725	1	4100	tags=47%, list=21%, signal=59%
80	KEGG_MEDICUS_REFERENCE_CORE_NER_REACTION		29	0.27	0.95	0.49	0.737	1	4838	tags=34%, list=25%, signal=46%
81	KEGG_MEDICUS_VARIANT_MUTATION_CAUSED_ABERRANT_ABETA_TO_26S_PROTEASOME_MEDIATED_PROTEIN_DEGRADATION		35	0.25	0.94	0.456	0.754	1	3631	tags=17%, list=19%, signal=21%
82	KEGG_MEDICUS_VARIANT_MUTATION_ACTIVATED_MET_TO_RAS_ERK_SIGNALING_PATHWAY		15	0.22	0.93	0.68	0.746	1	2584	tags=13%, list=13%, signal=15%
83	KEGG_MEDICUS_VARIANT_MUTATION_CAUSED_ABERRANT_ABETA_TO_AGE_RAGE_SIGNALING_PATHWAY		16	0.27	0.93	0.466	0.747	1	2784	tags=19%, list=14%, signal=22%
84	KEGG_MEDICUS_REFERENCE_CARDIAC_TYPE_VGCC_RYR_SIGNALING		17	0.34	0.93	0.608	0.744	1	1436	tags=18%, list=7%, signal=19%
85	KEGG_MEDICUS_REFERENCE_TLR5_NFKB_SIGNALING_PATHWAY		16	0.3	0.9	0.432	0.777	1	316	tags=6%, list=2%, signal=6%
86	KEGG_MEDICUS_REFERENCE_MICROTUBULE_DEPOLYMERIZATION		21	0.28	0.89	0.484	0.784	1	5390	tags=43%, list=28%, signal=59%
87	KEGG_MEDICUS_VARIANT_SCRAPIE_CONFORMATION_PRPSC_TO_26S_PROTEASOME_MEDIATED_PROTEIN_DEGRADATION		35	0.24	0.88	0.456	0.805	1	3631	tags=17%, list=19%, signal=21%
88	KEGG_MEDICUS_REFERENCE_DNA_END_RESECTION_AND_RPA_LOADING		18	0.34	0.88	0.609	0.8	1	4353	tags=28%, list=23%, signal=36%
89	KEGG_MEDICUS_REFERENCE_COHESIN_DISSOCIATION_IN_ANAPHASE		16	0.25	0.88	0.504	0.795	1	5050	tags=25%, list=26%, signal=34%
90	KEGG_MEDICUS_PATHOGEN_HTLV_1_TAX_TO_SPINDLE_ASSEMBLY_CHECKPOINT_SIGNALING		15	0.25	0.87	0.581	0.796	1	5050	tags=27%, list=26%, signal=36%
91	KEGG_MEDICUS_VARIANT_MUTATION_CAUSED_ABERRANT_ABETA_TO_MGLUR5_CA2_APOPTOTIC_PATHWAY		20	0.28	0.87	0.705	0.788	1	1018	tags=10%, list=5%, signal=11%
92	KEGG_MEDICUS_REFERENCE_LESION_BYPASS_BY_TLS_AND_DSB_FORMATION		15	0.26	0.86	0.6	0.811	1	4761	tags=33%, list=25%, signal=44%
93	KEGG_MEDICUS_REFERENCE_GPCR_PI3K_SIGNALING_PATHWAY		30	0.3	0.85	0.757	0.818	1	2169	tags=20%, list=11%, signal=22%
94	KEGG_MEDICUS_REFERENCE_P4_PR_RAS_ERK_SIGNALING_PATHWAY		16	0.19	0.84	0.688	0.832	1	2584	tags=13%, list=13%, signal=14%
95	KEGG_MEDICUS_ENV_FACTOR_METALS_TO_NFKB_SIGNALING_PATHWAY		15	0.24	0.84	0.702	0.826	1	3118	tags=20%, list=16%, signal=24%
96	KEGG_MEDICUS_REFERENCE_HGF_MET_RAS_ERK_SIGNALING_PATHWAY		15	0.21	0.82	0.577	0.835	1	2584	tags=13%, list=13%, signal=15%
97	KEGG_MEDICUS_REFERENCE_BRANCHING_MICROTUBULE_NUCLEATION		31	0.24	0.81	0.625	0.845	1	7556	tags=58%, list=39%, signal=95%
98	KEGG_MEDICUS_REFERENCE_GLOBAL_GENOME_NER		18	0.22	0.81	0.692	0.839	1	5661	tags=44%, list=29%, signal=63%
99	KEGG_MEDICUS_REFERENCE_WNT_SIGNALING_MODULATION_WNT_ACYLATION		16	0.32	0.81	0.824	0.837	1	976	tags=19%, list=5%, signal=20%
100	KEGG_MEDICUS_REFERENCE_NUCLEAR_EXPORT_OF_MRNA		30	0.22	0.8	0.592	0.854	1	6309	tags=33%, list=33%, signal=49%
101	KEGG_MEDICUS_REFERENCE_ASSEMBLY_AND_TRAFFICKING_OF_TELOMERASE		18	0.27	0.79	0.717	0.849	1	5806	tags=28%, list=30%, signal=40%
102	KEGG_MEDICUS_VARIANT_MUTATION_CAUSED_ABERRANT_SNCA_TO_26S_PROTEASOME_MEDIATED_PROTEIN_DEGRADATION		35	0.19	0.79	0.813	0.846	1	15619	tags=100%, list=81%, signal=522%
103	KEGG_MEDICUS_VARIANT_MUTATION_CAUSED_ABERRANT_HTT_TO_RETROGRADE_AXONAL_TRANSPORT		41	0.2	0.79	0.803	0.84	1	2728	tags=17%, list=14%, signal=20%
104	KEGG_MEDICUS_REFERENCE_RETROGRADE_AXONAL_TRANSPORT		39	0.21	0.77	0.894	0.851	1	2728	tags=18%, list=14%, signal=21%
105	KEGG_MEDICUS_REFERENCE_LPAR_GNB_G_RHO_SIGNALING_PATHWAY		21	0.26	0.75	0.708	0.877	1	2000	tags=19%, list=10%, signal=21%
106	KEGG_MEDICUS_REFERENCE_AGE_RAGE_SIGNALING_PATHWAY		15	0.22	0.75	0.684	0.87	1	15107	tags=100%, list=78%, signal=459%
107	KEGG_MEDICUS_VARIANT_MUTATION_CAUSED_ABERRANT_HTT_TO_ANTEROGRADE_AXONAL_TRANSPORT		24	0.23	0.73	0.671	0.906	1	2728	tags=17%, list=14%, signal=19%
108	KEGG_MEDICUS_VARIANT_MUTATION_CAUSED_ABERRANT_ABETA_TO_ANTEROGRADE_AXONAL_TRANSPORT		22	0.22	0.7	0.898	0.934	1	5390	tags=41%, list=28%, signal=57%
109	KEGG_MEDICUS_VARIANT_MUTATION_INACTIVATED_UBQLN2_TO_26S_PROTEASOME_MEDIATED_PROTEIN_DEGRADATION		39	0.19	0.7	0.893	0.926	1	15619	tags=100%, list=81%, signal=522%
110	KEGG_MEDICUS_VARIANT_MUTATION_CAUSED_ABERRANT_SOD1_TO_26S_PROTEASOME_MEDIATED_PROTEIN_DEGRADATION		40	0.19	0.7	0.893	0.921	1	15619	tags=100%, list=81%, signal=522%
111	KEGG_MEDICUS_REFERENCE_SPINDLE_ASSEMBLY_CHECKPOINT_SIGNALING		20	0.17	0.7	0.8	0.919	1	5607	tags=25%, list=29%, signal=35%
112	KEGG_MEDICUS_VARIANT_MUTATION_INACTIVATED_VCP_TO_26S_PROTEASOME_MEDIATED_PROTEIN_DEGRADATION		39	0.19	0.69	0.893	0.919	1	15619	tags=100%, list=81%, signal=522%
113	KEGG_MEDICUS_REFERENCE_26S_PROTEASOME_MEDIATED_PROTEIN_DEGRADATION		38	0.19	0.69	0.893	0.912	1	15619	tags=100%, list=81%, signal=522%
114	KEGG_MEDICUS_REFERENCE_FANCONI_ANEMIA_PATHWAY		19	0.18	0.69	0.894	0.905	1	3126	tags=16%, list=16%, signal=19%
115	KEGG_MEDICUS_VARIANT_MUTATION_CAUSED_ABERRANT_HTT_TO_26S_PROTEASOME_MEDIATED_PROTEIN_DEGRADATION		35	0.19	0.69	0.893	0.898	1	15619	tags=100%, list=81%, signal=522%
116	KEGG_MEDICUS_PATHOGEN_HCMV_GB_TO_PDGFR_RAS_ERK_SIGNALING_PATHWAY		15	0.2	0.66	0.795	0.909	1	2584	tags=13%, list=13%, signal=15%
